# Supplementary material for: An insight into the draft genome of the Oriental rat flea, Xenopsylla cheopis, together with its Wolbachia endosymbiont
Source: BMC Genomics. 2025 Jul 1;26:621. doi: 10.1186/s12864-025-11759-8 (PMC12211885; doi:10.1186/s12864-025-11759-8)
Supplement: Supplementary file 2 — List of Rickettsiales organisms used for genomic comparisons of Supplementary figure 1. [file 12864_2025_11759_MOESM2_ESM.xlsx]

## Sheet: GenBank acc.
GB accession	Name	Alias
NC_013532.1	Anaplasma centrale str. Israel	AnaCentIsr
NZ_VTWV01000029.1	Anaplasma marginale	AnaMarg
NZ_PKOE01000028.1	Anaplasma ovis	AnaOvis
NZ_FLLR01000001.1	Anaplasma phagocytophilum	AnaPhag
NZ_CP090899.1	Wolbachia endosymbiont of Aedes aegypti	WolAedAeg
NZ_RWIK01000012.1	Wolbachia endosymbiont of Aedes albopictus	WolAedAlb
NZ_CP084694.1	Wolbachia endosymbiont of Anopheles demeilloni	WolAnoDem
NZ_ALWU01000001.1	Wolbachia endosymbiont of Armadillidium vulgare str. wVulC	WolArmVulWvu
NZ_WQMQ01000001.1	Wolbachia endosymbiont of Atemnus politus	WolAtePol
NZ_FMKF01000296.1	Wolbachia endosymbiont of Bemisia tabaci	WolBemTab
NZ_CP034333.1	Wolbachia endosymbiont of Brugia malayi	WolBruMal
NZ_CP050521.1	Wolbachia endosymbiont of Brugia pahangi	WolBruPah
NZ_CACTIV010000001.1	Wolbachia endosymbiont of Cardiocondyla obscurior	WolCarObs
NZ_CP041215.1	Wolbachia endosymbiont of Carposina sasakii	WolCarSas
NZ_JADCND010000001.1	Wolbachia endosymbiont of Ceratitis capitata	WolCerCap
NZ_CP054598.1	Wolbachia endosymbiont of Ceratosolen solmsi	WolCerSol
NZ_CP021120.1	Wolbachia endosymbiont of Chrysomya megacephala	WolChrMeg
NZ_AP013028.1	Wolbachia endosymbiont of Cimex lectularius	WolCimLec
NZ_CP087954.1	Wolbachia endosymbiont of Corcyra cephalonica	WolCorCep
NZ_CP046579.1	Wolbachia endosymbiont of Cruorifilaria tuberocauda	WolCruTub
NZ_CP051157.1	Wolbachia endosymbiont of Ctenocephalides felis wCfeJ	WolCteFelWcf
NZ_CP051156.1	Wolbachia endosymbiont of Ctenocephalides felis wCfeT	WolCteFelWcfT
NZ_CACK01000888.1	Wolbachia endosymbiont of Culex pipiens molestus	WolCulPipMol
NZ_DS996944.1	Wolbachia endosymbiont of Culex quinquefasciatus JHB	WolCulQuiJhb
NC_010981.1	Wolbachia endosymbiont of Culex quinquefasciatus Pel	WolCulQuiPel
NZ_QPIP01000001.1	Wolbachia endosymbiont of Cylisticus convexus	WolCylCon
NZ_LSYY01000001.1	Wolbachia endosymbiont of Dactylopius coccus	WolDacCoc
NZ_CP091195.1	Wolbachia endosymbiont of Delia radicum	WolDelRad
NZ_CP051608.1	Wolbachia endosymbiont of Diaphorina citri	WolDiaCit
NZ_CP046580.1	Wolbachia endosymbiont of Dipetalonema caudispina	WolDipCau
NZ_CP046578.1	Wolbachia endosymbiont of Dirofilaria (Dirofilaria) immitis	WolDir(diImm
NZ_AAGB01000464.1	Wolbachia endosymbiont of Drosophila ananassae	WolDroAna
NZ_JAGKTH010000001.1	Wolbachia endosymbiont of Drosophila auraria	WolDroAur
NZ_CP011148.1	Wolbachia endosymbiont of Drosophila incompta	WolDroInc
NZ_CP076228.1	Wolbachia endosymbiont of Drosophila innubila	WolDroInn
NZ_SRKC01000001.1	Wolbachia endosymbiont of Drosophila mauritiana	WolDroMau
NZ_CP046921.1	Wolbachia endosymbiont of Drosophila melanogaster	WolDroMel
NZ_JAPJVH010000088.1	Wolbachia endosymbiont of Drosophila pseudotakahashii	WolDroPse
NZ_CP069060.1	Wolbachia endosymbiont of Drosophila santomea	WolDroSan
NZ_JACSNJ010000001.1	Wolbachia endosymbiont of Drosophila sechellia	WolDroSec
NZ_CP069052.1	Wolbachia endosymbiont of Drosophila simulans	WolDroSim
NZ_LK055284.1	Wolbachia endosymbiont of Drosophila simulans wAu	WolDroSimWau
NC_021089.1	Wolbachia endosymbiont of Drosophila simulans wHa	WolDroSimWha
NC_021084.1	Wolbachia endosymbiont of Drosophila simulans wNo	WolDroSimWno
NZ_NTHL01000082.1	Wolbachia endosymbiont of Drosophila subpulchrella	WolDroSub
NZ_VCEG01000001.1	Wolbachia endosymbiont of Drosophila teissieri	WolDroTei
NZ_CP069053.1	Wolbachia endosymbiont of Drosophila yakuba	WolDroYak
NZ_JAEVYO010000001.1	Wolbachia endosymbiont of Erebia cassioides	WolEreCas
NZ_CP015510.2	Wolbachia endosymbiont of Folsomia candida	WolFolCan
NZ_OX366272.1	Wolbachia endosymbiont (group A) of Acrocera orbiculus	WolGaAcrOrb
NZ_OX366348.1	Wolbachia endosymbiont (group A) of Ancistrocerus nigricornis	WolGaAncNig
NZ_OX366376.1	Wolbachia endosymbiont (group A) of Andrena dorsata	WolGaAndDor
NZ_OX366326.1	Wolbachia endosymbiont (group A) of Andrena haemorrhoa	WolGaAndHae
NZ_CAMXBT010000001.1	Wolbachia endosymbiont (group A) of Andrena hattorfiana	WolGaAndHat
NZ_OX366385.1	Wolbachia endosymbiont (group A) of Anoplius nigerrimus	WolGaAnoNig
NZ_OX366362.1	Wolbachia endosymbiont (group A) of Anomoia purmunda	WolGaAnoPur
NZ_OX366367.1	Wolbachia endosymbiont (group A) of Apoderus coryli	WolGaApoCor
NZ_OX366364.1	Wolbachia endosymbiont (group A) of Bibio marci	WolGaBibMar
NZ_OX366395.1	Wolbachia endosymbiont (group A) of Bombylius major	WolGaBomMaj
NZ_OX366397.1	Wolbachia endosymbiont (group A) of Calamotropha paludella	WolGaCalPal
NZ_CAMXBL010000001.1	Wolbachia endosymbiont (group A) of Cheilosia soror	WolGaCheSor
NZ_OX366399.1	Wolbachia endosymbiont (group A) of Coremacera marginata	WolGaCorMar
NZ_CAMXBP010000001.1	Wolbachia endosymbiont (group A) of Cydia splendana	WolGaCydSpl
NZ_OX366378.1	Wolbachia endosymbiont (group A) of Ectemnius continuus	WolGaEctCon
NZ_OX366352.1	Wolbachia endosymbiont (group A) of Endotricha flammealis	WolGaEndFla
NZ_OX366387.1	Wolbachia endosymbiont (group A) of Epagoge grotiana	WolGaEpaGro
NZ_OX366359.1	Wolbachia endosymbiont (group A) of Epirrhoe alternata	WolGaEpiAlt
NZ_OX366393.1	Wolbachia endosymbiont (group A) of Epistrophe grossularia	WolGaEpiGro
NZ_OX366369.1	Wolbachia endosymbiont (group A) of Eupithecia tripunctaria	WolGaEupTri
NZ_OX366347.1	Wolbachia endosymbiont (group A) of Gymnosoma rotundatum	WolGaGymRot
NZ_OX366396.1	Wolbachia endosymbiont (group A) of Hylaeus communis	WolGaHylCom
NZ_OX366357.1	Wolbachia endosymbiont (group A) of Icerya purchasi	WolGaIcePur
NZ_OX366398.1	Wolbachia endosymbiont (group A) of Lasioglossum lativentre	WolGaLasLat
NZ_CAMXBQ010000001.1	Wolbachia endosymbiont (group A) of Lasioglossum malachurum	WolGaLasMal
NZ_OX366377.1	Wolbachia endosymbiont (group A) of Lasioglossum morio	WolGaLasMor
NZ_OX366372.1	Wolbachia endosymbiont (group A) of Macropis europaea	WolGaMacEur
NZ_OX366375.1	Wolbachia endosymbiont (group A) of Merzomyia westermanni	WolGaMerWes
NZ_OX366351.1	Wolbachia endosymbiont (group A) of Nomada fabriciana	WolGaNomFab
NZ_OX366319.1	Wolbachia endosymbiont (group A) of Phalera bucephala	WolGaPhaBuc
NZ_OX366379.1	Wolbachia endosymbiont (group A) of Pheosia gnoma	WolGaPheGno
NZ_OX366388.1	Wolbachia endosymbiont (group A) of Philonthus cognatus	WolGaPhiCog
NZ_CAMXBJ010000001.1	Wolbachia endosymbiont (group A) of Platycheirus albimanus	WolGaPlaAlb
NZ_OX366368.1	Wolbachia endosymbiont (group A) of Protocalliphora azurea	WolGaProAzu
NZ_OX366349.1	Wolbachia endosymbiont (group A) of Rhinocyllus conicus	WolGaRhiCon
NZ_OX366356.1	Wolbachia endosymbiont (group A) of Scambus nigricans	WolGaScaNig
NZ_OX366370.1	Wolbachia endosymbiont (group A) of Sicus ferrugineus	WolGaSicFer
NZ_CAMXBV010000001.1	Wolbachia endosymbiont (group A) of Sphecodes ephippius	WolGaSphEph
NZ_OX366339.1	Wolbachia endosymbiont (group A) of Sphecodes monilicornis	WolGaSphMon
NZ_OX366344.1	Wolbachia endosymbiont (group A) of Sphaerophoria taeniata	WolGaSphTae
NZ_OX366342.1	Wolbachia endosymbiont (group A) of Sympetrum striolatum	WolGaSymStr
NZ_OX366380.1	Wolbachia endosymbiont (group A) of Tiphia femorata	WolGaTipFem
NZ_OX366374.1	Wolbachia endosymbiont (group A) of Trypoxylon clavicerum	WolGaTryCla
NZ_OX366338.1	Wolbachia endosymbiont (group A) of Volucella inflata	WolGaVolInf
NZ_OX366353.1	Wolbachia endosymbiont (group A) of Yponomeuta plumbellus	WolGaYpoPlu
NZ_OX366345.1	Wolbachia endosymbiont (group B) of Agriphila straminella	WolGbAgrStr
NZ_CAMXBN010000001.1	Wolbachia endosymbiont (group B) of Agriphila tristella	WolGbAgrTri
NZ_OX366320.1	Wolbachia endosymbiont (group B) of Apotomis betuletana	WolGbApoBet
NZ_OX366322.1	Wolbachia endosymbiont (group B) of Aporia crataegi	WolGbApoCra
NZ_OX366384.1	Wolbachia endosymbiont (group B) of Apotomis turbidana	WolGbApoTur
NZ_OX366341.1	Wolbachia endosymbiont (group B) of Archips podanus	WolGbArcPod
NZ_CAMXBK010000001.1	Wolbachia endosymbiont (group B) of Aricia agestis	WolGbAriAge
NZ_OX366383.1	Wolbachia endosymbiont (group B) of Athalia cordata	WolGbAthCor
NZ_OX366391.1	Wolbachia endosymbiont (group B) of Camptogramma bilineatum	WolGbCamBil
NZ_OX366330.1	Wolbachia endosymbiont (group B) of Campaea margaritaria	WolGbCamMar
NZ_CAMXBA010000001.1	Wolbachia endosymbiont (group B) of Carcina quercana	WolGbCarQue
NZ_OX366321.1	Wolbachia endosymbiont (group B) of Catoptria pinella	WolGbCatPin
NZ_OX366386.1	Wolbachia endosymbiont (group B) of Celastrina argiolus	WolGbCelArg
NZ_CAMXBU010000001.1	Wolbachia endosymbiont (group B) of Chorthippus brunneus	WolGbChoBru
NZ_OX366390.1	Wolbachia endosymbiont (group B) of Chorthippus parallelus	WolGbChoPar
NZ_OX366323.1	Wolbachia endosymbiont (group B) of Colias croceus	WolGbColCro
NZ_CAMXBR010000001.1	Wolbachia endosymbiont (group B) of Dolichovespula media	WolGbDolMed
NZ_OX366361.1	Wolbachia endosymbiont (group B) of Emmelina monodactyla	WolGbEmmMon
NZ_OX366382.1	Wolbachia endosymbiont (group B) of Endotricha flammealis	WolGbEndFla
NZ_OX366325.1	Wolbachia endosymbiont (group B) of Episyrphus balteatus	WolGbEpiBal
NZ_CAMXBW010000001.1	Wolbachia endosymbiont (group B) of Erebia ligea	WolGbEreLig
NZ_OX366331.1	Wolbachia endosymbiont (group B) of Erynnis tages	WolGbEryTag
NZ_OX366334.1	Wolbachia endosymbiont (group B) of Eucosma cana	WolGbEucCan
NZ_OX366324.1	Wolbachia endosymbiont (group B) of Euphydryas aurinia	WolGbEupAur
NZ_OX366337.1	Wolbachia endosymbiont (group B) of Eupeodes latifasciatus	WolGbEupLat
NZ_OX366401.1	Wolbachia endosymbiont (group B) of Hylaea fasciaria	WolGbHylFas
NZ_CAMXBS010000001.1	Wolbachia endosymbiont (group B) of Idaea aversata	WolGbIdaAve
NZ_OX366371.1	Wolbachia endosymbiont (group B) of Ischnura elegans	WolGbIscEle
NZ_CAMXBO010000001.1	Wolbachia endosymbiont (group B) of Leptidea sinapis	WolGbLepSin
NZ_OX366392.1	Wolbachia endosymbiont (group B) of Lycaena phlaeas	WolGbLycPhl
NZ_OX366366.1	Wolbachia endosymbiont (group B) of Melanostoma mellinum	WolGbMelMel
NZ_OX366350.1	Wolbachia endosymbiont (group B) of Nymphalis c-album	WolGbNymC-a
NZ_CAMXBM010000001.1	Wolbachia endosymbiont (group B) of Ochlodes sylvanus	WolGbOchSyl
NZ_OX366360.1	Wolbachia endosymbiont (group B) of Pammene fasciana	WolGbPamFas
NZ_OX366328.1	Wolbachia endosymbiont (group B) of Pandemis corylana	WolGbPanCor
NZ_OX366343.1	Wolbachia endosymbiont (group B) of Pararge aegeria	WolGbParAeg
NZ_OX366335.1	Wolbachia endosymbiont (group B) of Parapoynx stratiotata	WolGbParStr
NZ_OX366354.1	Wolbachia endosymbiont (group B) of Phalera bucephala	WolGbPhaBuc
NZ_OX366373.1	Wolbachia endosymbiont (group B) of Pheosia tremula	WolGbPheTre
NZ_CAMXBG010000001.1	Wolbachia endosymbiont (group B) of Philonthus cognatus	WolGbPhiCog
NZ_OX366346.1	Wolbachia endosymbiont (group B) of Polyommatus icarus	WolGbPolIca
NZ_OX366394.1	Wolbachia endosymbiont (group B) of Protocalliphora azurea	WolGbProAzu
NZ_OX366329.1	Wolbachia endosymbiont (group B) of Pyrgus malvae	WolGbPyrMal
NZ_OX366333.1	Wolbachia endosymbiont (group B) of Rhopobota naevana	WolGbRhoNae
NZ_CAMXAW010000001.1	Wolbachia endosymbiont (group B) of Sphaerophoria taeniata	WolGbSphTae
NZ_OX366365.1	Wolbachia endosymbiont (group B) of Thymelicus sylvestris	WolGbThySyl
NZ_OX366336.1	Wolbachia endosymbiont (group B) of Watsonalla binaria	WolGbWatBin
NZ_OX366340.1	Wolbachia endosymbiont (group B) of Xestia c-nigrum	WolGbXesC-n
NZ_AWUH01000001.1	Wolbachia endosymbiont of Glossina morsitans morsitans	WolGloMorMor
NZ_CP092368.1	Wolbachia endosymbiont of Howardula sp.	WolHow
NZ_JABXYD010000001.1	Wolbachia endosymbiont of Kradibia gibbosae	WolKraGib
NZ_MUIX01000001.1	Wolbachia endosymbiont of Laodelphax striatellus	WolLaoStr
NZ_QJHA01000042.1	Wolbachia endosymbiont of Leptopilina clavipes	WolLepCla
NZ_WQMO01000018.1	Wolbachia endosymbiont of Litomosoides brasiliensis	WolLitBra
NZ_CP046577.1	Wolbachia endosymbiont of Litomosoides sigmodontis	WolLitSig
NZ_WQMP01000177.1	Wolbachia endosymbiont of Madathamugadia hiepei	WolMadHie
NZ_JADAKK010000012.1	Wolbachia endosymbiont of Mansonella ozzardi	WolManOzz
NZ_JACZHU010000007.1	Wolbachia endosymbiont of Mansonella perstans	WolManPer
NZ_ACFP01000256.1	Wolbachia endosymbiont of Muscidifurax uniraptor	WolMusUni
NZ_MUIY01000001.1	Wolbachia endosymbiont of Nilaparvata lugens	WolNilLug
NZ_LYUY01000001.1	Wolbachia endosymbiont of Nomada ferruginata	WolNomFer
NZ_LYUW01000001.1	Wolbachia endosymbiont of Nomada flava	WolNomFla
NZ_LYUV01000001.1	Wolbachia endosymbiont of Nomada leucophthalma	WolNomLeu
NZ_LYUX01000001.1	Wolbachia endosymbiont of Nomada panzeri	WolNomPan
NZ_OW370567.1	Wolbachia endosymbiont of Oedothorax gibbosus	WolOedGib
NC_018267.1	Wolbachia endosymbiont of Onchocerca ochengi	WolOncOch
NZ_HG810405.1	Wolbachia endosymbiont of Onchocerca volvulus str. Cameroon	WolOncVolCam
NZ_JYPC01000001.1	Wolbachia endosymbiont of Operophtera brumata	WolOpeBru
NZ_CP092526.1	Wolbachia endosymbiont of Oryzaephilus surinamensis	WolOrySur
NZ_CP096925.1	Wolbachia endosymbiont of Ostrinia furnacalis	WolOstFur
NZ_CP096926.1	Wolbachia endosymbiont of Ostrinia scapulalis	WolOstSca
NZ_JACVWV010000040.1	Wolbachia endosymbiont of Pentalonia nigronervosa	WolPenNig
NZ_OU953855.1	Wolbachia endosymbiont of Phyllotreta cruciferae	WolPhyCru
NZ_CP099592.1	Wolbachia pipientis	WolPip
NZ_CP031221.1	Wolbachia pipientis wAlbB	WolPipWal
NZ_MRWX01000082.1	Wolbachia pipientis wAus	WolPipWau
NZ_CAOH01000144.1	Wolbachia pipientis wBol1-b	WolPipWbo
NZ_KI440871.1	Wolbachia pipientis wMelPop	WolPipWme
NZ_MUJL01000001.1	Wolbachia pipientis wUni	WolPipWun
NZ_MUJM01000001.1	Wolbachia pipientis wVitA	WolPipWvi
NZ_OU909470.1	Wolbachia endosymbiont of Psylliodes chrysocephala	WolPsyChr
NZ_JADCNC010000001.1	Wolbachia endosymbiont of Rhagoletis cerasi	WolRhaCer
NZ_CP067976.1	Wolbachia endosymbiont of Spodoptera picta	WolSpoPic
NZ_MNCG01000001.1	Wolbachia sp. wMel_AMD	WolSpWmeAmd
NZ_MLZJ01000001.1	Wolbachia sp. wMel_KL	WolSpWmeKl
NC_012416.1	Wolbachia sp. wRi	WolSpWri
NC_006833.1	Wolbachia endosymbiont strain TRS of Brugia malayi	WolStrTrsBruMal
NZ_JAIZNT010000001.1	Wolbachia endosymbiont of Tribolium confusum	WolTriCon
NZ_CM003641.1	Wolbachia endosymbiont of Trichogramma pretiosum	WolTriPre
NZ_CAOU02000110.1	Wolbachia endosymbiont str. valsugana of Drosophila suzukii	WolValDroSuz
NZ_AERW01000001.1	Wolbachia endosymbiont wVitB of Nasonia vitripennis	WolVtbNasVit
NZ_CP054557.1	Wolbachia endosymbiont of Wiebesia pumilae	WolWiePum
NZ_CTEH01000001.1	Wolbachia endosymbiont wPip_Mol of Culex molestus	WolWpiCulMol
NZ_NJBR02000001.1	Wolbachia endosymbiont of Wuchereria bancrofti	WolWucBan
WolXenche	Wolbachia endosymbiont of Xenopsylla cheopis	WolXenche
