# Supplementary material for: An insight into the draft genome of the Oriental rat flea, Xenopsylla cheopis, together with its Wolbachia endosymbiont
Source: BMC Genomics. 2025 Jul 1;26:621. doi: 10.1186/s12864-025-11759-8 (PMC12211885; doi:10.1186/s12864-025-11759-8)
Supplement: Supplementary file 3 — List of orthologous proteins between Xenopsylla cheopis and Ctenocephalides felis. [file 12864_2025_11759_MOESM3_ESM.xlsx]

## Sheet: rsd_anot
CDS	Cf_genome_proteins	RSD	Comments	Class	DBase	Evalue	Coverage
g10104.t1	XP_026465787.1	0.0265	putative troponin c	cs	REFSEQ-INVERTEBRATE	0	99.3
g103968.t1	XP_026462205.1	0.0992	putative actin-related protein 8	cs	REFSEQ-INVERTEBRATE	0	64.9
g10692.t1	XP_026463149.1	0.0066	putative tubulin alpha chain-like protein	cs	REFSEQ-INVERTEBRATE	0	99.1
g11659.t1	XP_026479999.1	0.084	putative attractin-like protein 1	cs	REFSEQ-INVERTEBRATE	0	43.5
g13561.t1	XP_026461430.1	0.0057	putative myosin regulatory light chain sqh	cs	REFSEQ-INVERTEBRATE	0	100
g13807.t1	XP_026464525.1	0.3144	putative dynein regulatory complex subunit 3-like protein	cs	REFSEQ-INVERTEBRATE	0	99.8
g13889.t1	XP_026467204.1	0	putative tubulin beta chain-like protein	cs	REFSEQ-INVERTEBRATE	0	100
g14609.t1	XP_026470812.1	0.058	class XV mammal-like myosin	cs	CDD	0	86.1
g15445.t1	XP_026479578.1	0.0516	putative dynein axonemal heavy chain 5	cs	REFSEQ-INVERTEBRATE	0	101.3
g15753.t1	XP_026478318.1	0.2655	putative dynein assembly factor 3	cs	REFSEQ-INVERTEBRATE	0	83.9
g16007.t1	XP_026470954.1	0.1245	putative dynein assembly factor with wdr repeat 1	cs	REFSEQ-INVERTEBRATE	0	93
g16007.t2	XP_026470954.1	0.1245	putative dynein assembly factor with wdr repeat 1	cs	REFSEQ-INVERTEBRATE	0	79.4
g16342.t1	XP_026464475.1	0.6326	NOV48283.1 myosin-2 heavy chain-like protein panstrongylus lignarius	cs	FLEAS	0	100
g17843.t1	XP_026478874.1	0.0805	putative caltractin-like protein	cs	REFSEQ-INVERTEBRATE	0	100
g17888.t1	XP_026479575.1	0.3175	putative dynein axonemal intermediate chain 3	cs	REFSEQ-INVERTEBRATE	0	96.4
g17973.t1	XP_026477323.1	0.0045	putative tubulin beta-1 chain-like protein	cs	REFSEQ-INVERTEBRATE	0	100
g18156.t1	XP_026471813.1	0.1577	putative microtubule-associated protein tau - 28 OH-glycosylation sites	cs	REFSEQ-INVERTEBRATE	0	100.8
g18185.t1	XP_026463227.1	0.3313	putative cytoplasmic dynein 2 light intermediate chain 1	cs	REFSEQ-INVERTEBRATE	0	99
g19604.t1	XP_026469478.1	0.0112	putative tubulin beta chain-like protein	cs	REFSEQ-INVERTEBRATE	0	100
g20309.t1	XP_026467204.1	0	Tubulin beta chain	cs	UNIPROTKB	0	96
g20349.t1	XP_026467892.1	0.0418	putative tubulin alpha-1 chain-like protein	cs	REFSEQ-INVERTEBRATE	0	78
g20877.t1	XP_026470762.1	0.0705	putative dynein heavy chain 7	cs	REFSEQ-INVERTEBRATE	0	32.5
g21069.t1	XP_026478079.1	0.4435	putative gamma-tubulin complex component 4	cs	REFSEQ-INVERTEBRATE	0	100
g21180.t1	XP_026464389.1	0.2719	putative dynein regulatory complex protein 10	cs	REFSEQ-INVERTEBRATE	0	100
g22457.t1	XP_026469222.1	0	putative tubulin alpha-1 chain	cs	REFSEQ-INVERTEBRATE	0	100
g23253.t1	XP_026480178.1	0.3973	putative tubulin polyglutamylase ttll6-like protein	cs	REFSEQ-INVERTEBRATE	0	89.5
g23261.t1	XP_026480177.1	0.0737	putative myosin heavy chain 95f-like protein	cs	REFSEQ-INVERTEBRATE	0	99.9
g23666.t1	XP_026465870.1	0.0182	putative muscle lim protein mlp84b-like isoform x1	cs	REFSEQ-INVERTEBRATE	0	100
g24573.t1	XP_026475342.1	0.2926	putative dynein axonemal intermediate chain 4	cs	REFSEQ-INVERTEBRATE	0	101.2
g24611.t1	XP_026461635.1	0.0455	putative actin-binding protein ipp	cs	REFSEQ-INVERTEBRATE	0	100.1
g26536.t1	XP_026468439.1	0.2994	putative myosin-viia-like protein	cs	REFSEQ-INVERTEBRATE	0	90.4
g26889.t1	XP_026461263.1	0.4129	putative dynein regulatory complex protein 1	cs	REFSEQ-INVERTEBRATE	0	84.6
g27588.t1	XP_026477323.1	0.0045	Tubulin beta-1 chain	cs	UNIPROTKB	0	97
g2895.t1	XP_026473032.1	0.1582	putative unconventional myosin-va-like protein	cs	REFSEQ-INVERTEBRATE	0	96
g29042.t1	XP_026472578.1	0.1791	Protein diaphanous homolog 3	cs	UNIPROTKB	0	84.3
g29242.t1	XP_026464475.1	0.6326	NOV48283.1 myosin-2 heavy chain-like protein panstrongylus lignarius	cs	FLEAS	0	100
g29806.t1	XP_026478006.1	0.1313	putative swi-snf-related matrix-associated actin-dependent regulator	cs	REFSEQ-INVERTEBRATE	0	100.6
g29844.t1	XP_026462717.1	0.0533	putative tau-tubulin kinase protein	cs	REFSEQ-INVERTEBRATE	0	85.7
g29857.t1	XP_026480598.1	0.0192	putative moesin-ezrin-radixin protein 1 isoform x1	cs	REFSEQ-INVERTEBRATE	0	98.9
g2998.t1	XP_026475367.1	0.0606	putative tubulin alpha-8 chain-like protein	cs	REFSEQ-INVERTEBRATE	0	98.7
g30358.t1	XP_026475174.1	0.0319	putative troponin t isoform x1	cs	REFSEQ-INVERTEBRATE	0	82.1
g30853.t1	XP_026465282.1	0.2602	putative titin	cs	REFSEQ-INVERTEBRATE	0	103.3
g30856.t1	XP_026463939.1	0.1661	putative sec14 domain and spectrin repeat-containing protein 1-b	cs	REFSEQ-INVERTEBRATE	0	101
g31085.t1	XP_026469511.1	0.1919	putative gamma-tubulin complex component 2-like protein	cs	REFSEQ-INVERTEBRATE	0	83.5
g31652.t1	XP_026465170.1	0.2243	putative tubulin polyglutamylase complex subunit 2-like protein	cs	REFSEQ-INVERTEBRATE	0	97.5
g32304.t1	XP_026464525.1	0.3144	putative dynein regulatory complex subunit 3-like protein	cs	REFSEQ-INVERTEBRATE	0	99.8
g33195.t1	XP_026468120.1	0.0936	putative cytoplasmic dynein 1 light intermediate chain 2	cs	REFSEQ-INVERTEBRATE	0	102.2
g3333.t1	XP_026478588.1	0.0849	putative myosin-14-like protein	cs	REFSEQ-INVERTEBRATE	0	75.2
g3375.t1	XP_026472541.1	0.0714	putative actin-related protein 2-3 complex subunit 4	cs	REFSEQ-INVERTEBRATE	0	100
g33922.t1	XP_026473037.1	0.0399	putative actin-related protein 2-3 complex subunit 2	cs	REFSEQ-INVERTEBRATE	0	100
g33988.t1	XP_026482544.1	0.0389	putative cytoplasmic dynein 1 intermediate chain-like protein	cs	REFSEQ-INVERTEBRATE	0	57.7
g34038.t1	XP_026480779.1	0.3059	putative tubulin polyglutamylase ttll6-like protein	cs	REFSEQ-INVERTEBRATE	0	101.1
g34193.t1	XP_026461215.1	0.0197	cd02188 family gamma_tubulin domain-containing protein	cs	CDD	0	74.8
g3496.t1	XP_026477214.1	0.0983	putative dynein heavy chain 12	cs	REFSEQ-INVERTEBRATE	0	100
g35071.t2	XP_026465485.1	0.2363	putative tropomyosin-2 isoform x2	cs	REFSEQ-INVERTEBRATE	0	63.8
g35154.t1	XP_026481129.1	0.0117	putative myosin heavy chain	cs	REFSEQ-INVERTEBRATE	0	100
g35313.t1	XP_026465701.1	0.1847	cd02186 family alpha_tubulin domain-containing protein	cs	CDD	0	100
g3534.t1	XP_026477211.1	0.1599	putative tropomyosin-like protein - signalP detected	cs	REFSEQ-INVERTEBRATE	0	101.4
g36709.t1	XP_026477863.1	0.048	putative dynein beta chain	cs	REFSEQ-INVERTEBRATE	0	64.4
g37209.t1	XP_026478336.1	0.4579	putative gamma-tubulin complex component 6	cs	REFSEQ-INVERTEBRATE	0	66.2
g39120.t1	XP_026463988.1	0.0162	putative swi-snf-related matrix-associated actin-dependent regulator	cs	REFSEQ-INVERTEBRATE	0	100
g39134.t1	XP_026463097.1	0.2871	putative swi-snf-related matrix-associated actin-dependent regulator	cs	REFSEQ-INVERTEBRATE	0	100.1
g39787.t1	XP_026477838.1	0.0747	putative tubulin-specific chaperone cofactor e-like protein	cs	REFSEQ-INVERTEBRATE	0	100
g40508.t1	XP_026475859.1	1.1356	putative titin - 12 OH-glycosylation sites - signalP detected	cs	REFSEQ-INVERTEBRATE	0	106
g41019.t1	XP_026476827.1	0.0089	putative tubulin alpha-3 chain-like protein	cs	REFSEQ-INVERTEBRATE	0	99.7
g41602.t1	XP_026479264.1	0.0152	putative myosin-viia-like protein - 12 OH-glycosylation sites - 12 NetOglyc sites	cs	REFSEQ-INVERTEBRATE	0	99
g42633.t1	XP_026469225.1	0.0096	Tubulin alpha-1C chain	cs	UNIPROTKB	0	99.5
g42739.t1	XP_026480948.1	0	putative tubulin alpha-1 chain-like protein	cs	REFSEQ-INVERTEBRATE	0	99.1
g42741.t1	XP_026481048.1	0.0388	putative tubulin alpha-1 chain-like protein	cs	REFSEQ-INVERTEBRATE	0	100
g43379.t1	XP_026471086.1	0.1401	Dynein beta chain ciliary	cs	UNIPROTKB	0	64.7
g4369.t1	XP_026478297.1	0.0352	putative tubulin polyglutamylase ttll1	cs	REFSEQ-INVERTEBRATE	0	65.1
g43758.t1	XP_026468688.1	0.1607	putative tropomyosin-1 isoform x3	cs	REFSEQ-INVERTEBRATE	0	83.8
g43808.t1	XP_026469263.1	0.0115	putative myosin-viia	cs	REFSEQ-INVERTEBRATE	0	99.8
g44339.t1	XP_026468341.1	0	putative actin-5c	cs	REFSEQ-INVERTEBRATE	0	100
g45144.t1	XP_026477905.1	0.0996	putative microtubule-associated protein rp-eb family member 1	cs	REFSEQ-INVERTEBRATE	0	100
g45303.t1	XP_026478973.1	0.1375	putative regulator of microtubule dynamics protein 3 - signalP detected	cs	REFSEQ-INVERTEBRATE	0	98.6
g45399.t1	XP_026467283.1	0.0027	putative actin	cs	REFSEQ-INVERTEBRATE	0	100
g45671.t1	XP_026473391.1	0.0838	putative phosphorylase b kinase gamma catalytic chain	cs	REFSEQ-INVERTEBRATE	0	45.4
g45735.t1	XP_026463205.1	0.0476	putative f-actin-capping protein subunit beta	cs	REFSEQ-INVERTEBRATE	0	100
g46144.t1	XP_026477921.1	0.0068	putative cofilin-actin-depolymerizing factor	cs	REFSEQ-INVERTEBRATE	0	99.3
g4812.t1	XP_026474109.1	0.1943	putative unconventional myosin-xviiia isoform x2	cs	REFSEQ-INVERTEBRATE	0	38.4
g48433.t1	XP_026479524.1	0.2387	putative tubulin-specific chaperone c-like protein	cs	REFSEQ-INVERTEBRATE	0	97
g49415.t1	XP_026470673.1	0.3391	putative dynein regulatory complex protein 8	cs	REFSEQ-INVERTEBRATE	0	100.5
g49555.t1	XP_026478647.1	0.0331	putative dynactin subunit 5	cs	REFSEQ-INVERTEBRATE	0	99.4
g49766.t1	XP_026469328.1	0.0804	putative prolactin regulatory element-binding protein	cs	REFSEQ-INVERTEBRATE	0	100
g50211.t1	XP_026469931.1	0.067	cd02186 family alpha_tubulin domain-containing protein	cs	CDD	0	100
g50445.t1	XP_026470506.1	0.0084	putative echinoderm microtubule-associated	cs	REFSEQ-INVERTEBRATE	0	29.1
g51370.t1	XP_026463152.1	0.0027	putative actin-3-like protein	cs	REFSEQ-INVERTEBRATE	0	100
g51523.t1	XP_026463842.1	0.1195	putative myosin-ib-like protein	cs	REFSEQ-INVERTEBRATE	0	92.8
g5200.t1	XP_026481332.1	0.2086	putative tubulin alpha chain-like protein	cs	REFSEQ-INVERTEBRATE	0	96.1
g5386.t1	XP_026473482.1	0.0588	putative spectrin beta chain	cs	REFSEQ-INVERTEBRATE	0	97.9
g54426.t1	XP_026480508.1	0.3586	putative dynactin subunit 4-like protein	cs	REFSEQ-INVERTEBRATE	0	50.4
g54673.t1	XP_026477880.1	0.2675	putative dynein assembly factor 5	cs	REFSEQ-INVERTEBRATE	0	99.6
g5514.t1	XP_026469225.1	0.0096	putative tubulin alpha-1 chain-like protein	cs	REFSEQ-INVERTEBRATE	0	100
g5515.t1	XP_026469225.1	0.0096	Tubulin alpha-1C chain	cs	UNIPROTKB	0	99.5
g5540.t1	XP_026474306.1	0.1293	putative src substrate cortactin	cs	REFSEQ-INVERTEBRATE	0	53.6
g55456.t1	XP_026476739.1	0.0023	putative tubulin beta chain	cs	REFSEQ-INVERTEBRATE	0	100
g55477.t1	XP_026477327.1	0.0217	putative spectrin beta chain isoform x7	cs	REFSEQ-INVERTEBRATE	0	86.3
g56020.t1	XP_026465096.1	0.0494	putative titin isoform x2	cs	REFSEQ-INVERTEBRATE	0	86.1
g56221.t1	XP_026470675.1	1.0839	putative dynein regulatory complex subunit 5-like protein	cs	REFSEQ-INVERTEBRATE	0	70
g56905.t1	XP_026469236.1	0.0851	putative dynein light chain 1	cs	REFSEQ-INVERTEBRATE	0	98.4
g57205.t1	XP_026467121.1	0.0802	putative dynein light chain 1	cs	REFSEQ-INVERTEBRATE	0	98
g57597.t1	XP_026471158.1	0.1029	putative microtubule-severing atpase	cs	EC	0	105.1
g58158.t1	XP_026464596.1	0.2335	putative myosin-2-like protein	cs	REFSEQ-INVERTEBRATE	0	48.1
g58562.t1	XP_026479425.1	0.2888	putative caltractin-like protein	cs	REFSEQ-INVERTEBRATE	0	94
g59499.t1	XP_026476855.1	0.7196	putative dynein regulatory complex protein 9	cs	REFSEQ-INVERTEBRATE	0	109.9
g59883.t1	XP_026464689.1	0.2721	putative unconventional myosin-ixb	cs	REFSEQ-INVERTEBRATE	0	94.2
g60889.t1	XP_026470812.1	0.058	class XV mammal-like myosin	cs	CDD	0	86.1
g62171.t1	XP_026473863.1	0.113	putative actin-related protein 2-3 complex subunit 3	cs	REFSEQ-INVERTEBRATE	0	100
g63632.t1	XP_026469737.1	0.2555	putative tubulin glycylase 3a-like protein	cs	REFSEQ-INVERTEBRATE	0	96.7
g63633.t1	XP_026469738.1	0.2843	putative tubulin glycylase 3a-like protein	cs	REFSEQ-INVERTEBRATE	0	96
g63842.t1	XP_026462324.1	0.0508	putative lim domain and actin-binding protein 1-like isoform x2	cs	REFSEQ-INVERTEBRATE	0	102.1
g64160.t1	XP_026470022.1	0.2151	putative outer dynein arm-docking complex subunit 1 isoform x3	cs	REFSEQ-INVERTEBRATE	0	88.3
g64494.t1	XP_026462734.1	0.2082	putative titin	cs	REFSEQ-INVERTEBRATE	0	52.7
g65583.t1	XP_026481802.1	0.0632	putative actin-interacting protein 1	cs	REFSEQ-INVERTEBRATE	0	99.6
g65648.t1	XP_026470611.1	0.4433	putative dynein regulatory complex subunit 5-like protein	cs	REFSEQ-INVERTEBRATE	0	70.4
g65653.t1	XP_026470608.1	0.0614	putative dynein heavy chain 3	cs	REFSEQ-INVERTEBRATE	0	99
g66084.t1	XP_026469089.1	0.065	putative myosin heavy chain	cs	REFSEQ-INVERTEBRATE	0	59
g66672.t1	XP_026467931.1	0.0189	putative troponin i isoform x2	cs	REFSEQ-INVERTEBRATE	0	100
g66672.t2	XP_026467930.1	0.033	putative troponin i isoform x5	cs	REFSEQ-INVERTEBRATE	0	102.9
g68426.t1	XP_026475251.1	0.0874	putative dynein heavy chain 6	cs	REFSEQ-INVERTEBRATE	0	100.3
g68986.t1	XP_026471545.1	0.0365	putative tubulin polyglutamylase ttll2	cs	REFSEQ-INVERTEBRATE	0	56.4
g71427.t1	XP_026472224.1	0.3402	putative contactin-like protein	cs	REFSEQ-INVERTEBRATE	0	35.3
g71454.t1	XP_026466240.1	0.0414	putative echinoderm microtubule-associated protein-like 2	cs	REFSEQ-INVERTEBRATE	0	58.9
g7302.t1	XP_026480792.1	0.1734	putative gamma-tubulin complex component 3	cs	REFSEQ-INVERTEBRATE	0	101
g7461.t1	XP_026474384.1	0.3814	putative actin cytoskeleton-regulatory complex protein pan1-like isoform x1	cs	REFSEQ-INVERTEBRATE	0	98
g75046.t1	XP_026480646.1	0.0483	putative actin-related protein 2-3 complex subunit 1a	cs	REFSEQ-INVERTEBRATE	0	100
g76244.t1	XP_026475411.1	0.0143	putative spectrin alpha chain-like protein	cs	REFSEQ-INVERTEBRATE	0	42.6
g77624.t1	XP_026476682.1	0.0667	putative microtubule-associated protein 1a-1b light chain 3a	cs	REFSEQ-INVERTEBRATE	0	100
g79271.t1	XP_026466604.1	0.0484	putative f-actin-capping protein subunit alpha	cs	REFSEQ-INVERTEBRATE	0	100
g79569.t1	XP_026464872.1	0.17	putative dynein intermediate chain 3	cs	REFSEQ-INVERTEBRATE	0	87.2
g80350.t1	XP_026471176.1	0.3204	putative dynein assembly factor 4	cs	REFSEQ-INVERTEBRATE	0	100.5
g80424.t1	XP_026461757.1	0.0179	putative tubulin beta-1 chain-like isoform x1	cs	REFSEQ-INVERTEBRATE	0	100.2
g8250.t1	XP_026476894.1	0.0068	putative tubulin beta-3 chain	cs	REFSEQ-INVERTEBRATE	0	96
g86649.t1	XP_026462370.1	0.0042	putative spectrin alpha chain-like protein	cs	REFSEQ-INVERTEBRATE	0	100
g87298.t1	XP_026481636.1	0.0883	putative dynein heavy chain 8	cs	REFSEQ-INVERTEBRATE	0	42.2
g9134.t1	XP_026474796.1	0.1325	putative muscleblind-like protein isoform x4 - 18 OH-glycosylation sites	cs	REFSEQ-INVERTEBRATE	0	88.5
g91941.t1	XP_026466372.1	0.0289	cd06608 family stkc_myosiniii_n_like domain-containing protein - 15 OH-glycosylation sites - 15 NetOglyc sites	cs	CDD	0	100
g92198.t1	XP_026471734.1	0.0276	putative muscle calcium channel subunit alpha-1	cs	REFSEQ-INVERTEBRATE	0	29.7
g93355.t1	XP_026473649.1	0.1433	putative regulator of microtubule dynamics protein 1	cs	REFSEQ-INVERTEBRATE	0	87.4
g9338.t1	XP_026481559.1	0.0876	putative swi-snf-related matrix-associated actin-dependent regulator	cs	REFSEQ-INVERTEBRATE	0	52.8
g94607.t1	XP_026472687.1	0.0133	putative actin-related protein 1	cs	REFSEQ-INVERTEBRATE	0	100
g95303.t1	XP_026475201.1	0.1487	putative phosphatase and actin regulator 2-like protein - 18 OH-glycosylation sites - 18 NetOglyc sites	cs	REFSEQ-INVERTEBRATE	0	95.6
g97582.t1	XP_026472114.1	0.0163	putative muscle-specific protein 20	cs	REFSEQ-INVERTEBRATE	0	100
g34529.t1	XP_026480540.1	0.4066	Spastin - 2 predicted membrane helices	cs membrane	UNIPROTKB	0	71.5
g69509.t1	XP_026482517.1	0.3821	putative contactin-2 isoform x5 - GPI anchored	cs/gpi	REFSEQ-INVERTEBRATE	0	84.2
g85234.t1	XP_026461700.1	0.1129	putative dynein beta chain - signalP detected - GPI anchored	cs/gpi	REFSEQ-INVERTEBRATE	0	45.5
g102277.t1	XP_026478861.1	0.1009	Glutathione S-transferase Theta-1	detox	REFSEQ-INVERTEBRATE	0	100
g102278.t1	XP_026478575.1	0.2021	Glutathione S-transferase Theta-2	detox	REFSEQ-INVERTEBRATE	0	100
g102279.t1	XP_026479533.1	0.1877	Glutathione S-transferase Theta-3	detox	REFSEQ-INVERTEBRATE	0	99.5
g102530.t1	XP_026467568.1	0.0684	Glutathione S-transferase Theta-4	detox	REFSEQ-INVERTEBRATE	0	96.5
g14292.t1	XP_026477319.1	0.2041	putative sulfotransferase 1c4-like protein	detox	REFSEQ-INVERTEBRATE	0	91.7
g20439.t1	XP_026465711.1	0.0887	Glutathione S-transferase Sigma-1	detox	REFSEQ-INVERTEBRATE	0	100
g21262.t1	XP_026477900.1	0.0699	putative carbohydrate sulfotransferase 11-like protein	detox	REFSEQ-INVERTEBRATE	0	97.8
g24476.t1	XP_026463330.1	0.1964	Glutathione S-transferase Sigma-2	detox	REFSEQ-INVERTEBRATE	0	90.2
g25834.t1	XP_026477914.1	0.1205	putative carbohydrate sulfotransferase 5	detox	REFSEQ-INVERTEBRATE	0	100
g34631.t1	XP_026463752.1	0.149	Glutathione S-transferase Sigma-3	detox	REFSEQ-INVERTEBRATE	0	100
g36276.t1	XP_026461320.1	0.2902	Glutathione S-transferase Omega-1	detox	REFSEQ-INVERTEBRATE	0	82
g43045.t1	XP_026467442.1	0.063	putative extracellular sulfatase sulf-1 protein isoform x1 - signalP detected	detox	REFSEQ-INVERTEBRATE	0	99.8
g53866.t1	XP_026466076.1	0.2002	Glutathione S-transferase Theta-5	detox	REFSEQ-INVERTEBRATE	0	104.9
g61914.t1	XP_026480238.1	0.1401	putative acetylcholinesterase-like protein	detox	REFSEQ-INVERTEBRATE	0	95.8
g7041.t1	XP_026467181.1	0.0968	putative acetylcholinesterase	detox	EC	0	79
g72759.t1	XP_026480454.1	0.1633	putative acetylcholinesterase	detox	REFSEQ-INVERTEBRATE	0	35
g84007.t1	XP_026461517.1	0.0849	protein-tyrosine sulfotransferase	detox	EC	0	73.3
g86691.t1	XP_026466318.1	0.5592	putative glutathione s-transferase c-terminal domain-containing-containing protein	detox	REFSEQ-INVERTEBRATE	0	100.6
g10830.t1	XP_026468773.1	0.089	Cytochrome P450 CYP4-5	detox/ox	REFSEQ-INVERTEBRATE	0	63.6
g10835.t1	XP_026468386.1	0.0534	Cytochrome P450 CYP4-6	detox/ox	REFSEQ-INVERTEBRATE	0	98.5
g13004.t1	XP_026465022.1	0.1783	Cytochrome P450 CYP2-3	detox/ox	REFSEQ-INVERTEBRATE	0	63
g22466.t1	XP_026472222.1	1.6732	putative thioredoxin-like protein 1	detox/ox	REFSEQ-INVERTEBRATE	0	100
g22497.t1	XP_026474644.1	0.2843	Cytochrome P450 CYP3-12	detox/ox	REFSEQ-INVERTEBRATE	0	55
g23264.t1	XP_026480176.1	0.0864	pfam03098 family an_peroxidase domain-containing protein	detox/ox	CDD	0	104
g34052.t1	XP_026480733.1	0.2501	putative nadph oxidase h2o2-forming	detox/ox	EC	0	96.5
g35031.t1	XP_026479926.1	0.1466	Cytochrome P450 CYP3-15	detox/ox	REFSEQ-INVERTEBRATE	0	62.1
g44703.t1	XP_026467357.1	0.0186	Cytochrome P450 CYP2-9	detox/ox	EC	0	93.2
g48120.t1	XP_026471145.1	0.3586	Cytochrome P450 CYP4-11	detox/ox	REFSEQ-INVERTEBRATE	0	84
g4956.t1	XP_026469667.1	0.1841	putative superoxide dismutase	detox/ox	REFSEQ-INVERTEBRATE	0	84.1
g49916.t1	XP_026472426.1	0.1225	putative peroxidase-like protein	detox/ox	REFSEQ-INVERTEBRATE	0	74
g51097.t1	XP_026469241.1	0.1353	putative peroxidase	detox/ox	EC	0	91.7
g52306.t1	XP_026461849.1	0.166	putative thioredoxin domain-containing protein 9	detox/ox	REFSEQ-INVERTEBRATE	0	100
g62978.t1	XP_026479730.1	0.2141	putative thioredoxin domain-containing protein 11	detox/ox	REFSEQ-INVERTEBRATE	0	44.2
g69410.t1	XP_026462136.1	0.1276	Cytochrome P450 CYP4-12	detox/ox	REFSEQ-INVERTEBRATE	0	37.5
g6970.t1	XP_026469392.1	0.2042	putative thioredoxin domain-containing protein - signalP detected	detox/ox	REFSEQ-INVERTEBRATE	0	99
g71678.t1	XP_026474663.1	0.1503	putative thioredoxin domain-containing protein 5 - signalP detected	detox/ox	REFSEQ-INVERTEBRATE	0	100
g7337.t1	XP_026481493.1	0.3093	Cytochrome P450 CYP3-7	detox/ox	REFSEQ-INVERTEBRATE	0	56.7
g78097.t1	XP_026480513.1	0.0269	putative nadph oxidase h2o2-forming	detox/ox	EC	0	86
g81200.t1	XP_026473504.1	0.0271	putative nadph-cytochrome p450 reductase isoform x1	detox/ox	REFSEQ-INVERTEBRATE	0	81.4
g87892.t1	XP_026473909.1	0.2747	putative thioredoxin domain-containing protein 15	detox/ox	REFSEQ-INVERTEBRATE	0	90.8
g89203.t1	XP_026468462.1	0.0784	putative thioredoxin-related transmembrane protein 2 - signalP detected	detox/ox	REFSEQ-INVERTEBRATE	0	100
g91719.t1	XP_026478176.1	0.1633	putative thioredoxin-related transmembrane protein 1 - signalP detected	detox/ox	REFSEQ-INVERTEBRATE	0	95.7
g92205.t1	XP_026471732.1	0.0187	putative peroxidase	detox/ox	EC	0	86.8
g93110.t1	XP_026464282.1	0.0333	Cytochrome P450 CYP11-18	detox/ox	REFSEQ-INVERTEBRATE	0	51
g96083.t1	XP_026466565.1	0.031	putative proton-translocating nadp+ transhydrogenase - signalP detected	detox/ox	EC	0	55.4
g104194.t1	XP_026471400.1	0.1818	putative heme oxygenase-like protein - GPI anchored	detox/ox/gpi	REFSEQ-INVERTEBRATE	0	100
g100136.t1	XP_026472736.1	0.2454	putative larval cuticle protein lcp-30	extmat	REFSEQ-INVERTEBRATE	0	109.7
g11665.t1	XP_026477906.1	0.0414	putative paramyosin	extmat	REFSEQ-INVERTEBRATE	0	93.4
g20207.t1	XP_026463101.1	0.1221	putative thrombospondin-3 precursor	extmat	REFSEQ-INVERTEBRATE	0	97.8
g20680.t1	XP_026477041.1	0.0686	Fasciclin-1	extmat	UNIPROTKB	0	94.7
g26273.t1	XP_026464387.1	0.1445	putative cuticle protein	extmat	REFSEQ-INVERTEBRATE	0	105.6
g26548.t1	XP_026478444.1	0.1733	putative hyaluronoglucosaminidase - signalP detected	extmat	EC	0	97.5
g27849.t1	XP_026470606.1	0.1912	putative collagen type iv alpha-3-binding protein	extmat	REFSEQ-INVERTEBRATE	0	100
g29497.t1	XP_026475892.1	0.1009	putative down syndrome cell adhesion molecule-like protein 1 - signalP detected	extmat	REFSEQ-INVERTEBRATE	0	100.2
g34005.t1	XP_026480550.1	0.1386	putative cuticular protein analogous to peritrophins 3-e	extmat	REFSEQ-INVERTEBRATE	0	95.1
g34824.t1	XP_026467630.1	0.0757	putative focal adhesion kinase 1-like protein	extmat	REFSEQ-INVERTEBRATE	0	103
g36153.t1	XP_026473072.1	0.1622	putative larval cuticle protein lcp-17	extmat	REFSEQ-INVERTEBRATE	0	98
g37988.t1	XP_026478637.1	0.0273	putative innexin shaking-b-like protein	extmat	REFSEQ-INVERTEBRATE	0	98.4
g41310.t1	XP_026466538.1	0.071	putative lachesin-like protein - signalP detected	extmat	REFSEQ-INVERTEBRATE	0	86.9
g44763.t1	XP_026477166.1	1.498	putative laminin subunit gamma-1-like protein - signalP detected	extmat	REFSEQ-INVERTEBRATE	0	103.7
g45032.t1	XP_026467534.1	0.2943	putative opioid-binding protein-cell adhesion molecule - 17 OH-glycosylation sites - 17 NetOglyc sites	extmat	REFSEQ-INVERTEBRATE	0	66.5
g46842.t1	XP_026475813.1	0.2274	putative heparan-sulfate 6-o-sulfotransferase 1-like protein	extmat	REFSEQ-INVERTEBRATE	0	83.5
g48928.t1	XP_026476180.1	0.4839	putative collagen alpha-2iv chain-like protein	extmat	REFSEQ-INVERTEBRATE	0	81.2
g50105.t1	XP_026481694.1	0.2793	putative chondroitin sulfate synthase 2	extmat	REFSEQ-INVERTEBRATE	0	98.3
g5033.t1	XP_026475849.1	0.0376	putative vegetative cell wall protein gp1 - 29 OH-glycosylation sites	extmat	REFSEQ-INVERTEBRATE	0	100
g52496.t1	XP_026467290.1	0.1923	putative procollagen-lysine 5-dioxygenase - signalP detected	extmat	EC	0	96.1
g5387.t1	XP_026471870.1	0.0632	Collagen alpha-2(I) chain - 27 OH-glycosylation sites - signalP detected	extmat	UNIPROTKB	0	95.9
g59758.t1	XP_026481221.1	0.0743	Collagen alpha-1(IV) chain	extmat	UNIPROTKB	0	101.7
g59760.t1	XP_026481753.1	0.2049	Collagen alpha-1(IV) chain - signalP detected	extmat	UNIPROTKB	0	106.7
g6305.t1	XP_026479597.1	0.1496	putative innexin inx1-like protein - signalP detected	extmat	REFSEQ-INVERTEBRATE	0	50.2
g6312.t1	XP_026478053.1	0.0167	putative innexin inx2	extmat	REFSEQ-INVERTEBRATE	0	100
g67423.t1	XP_026479887.1	0.1222	putative laminin subunit alpha-like protein	extmat	REFSEQ-INVERTEBRATE	0	96.6
g69956.t1	XP_026472345.1	0.0457	putative endocuticle structural glycoprotein sgabd-2-like isoform x2 - signalP detected	extmat	REFSEQ-INVERTEBRATE	0	99.4
g76992.t1	XP_026471329.1	0.1375	protein naked cuticle	extmat	REFSEQ-INVERTEBRATE	0	100
g77134.t1	XP_026475433.1	0.0571	putative down syndrome cell adhesion molecule-like protein dscam2 isoform x4	extmat	REFSEQ-INVERTEBRATE	0	83.1
g77629.t1	XP_026481964.1	0.087	putative procollagen-proline 4-dioxygenase - signalP detected	extmat	EC	0	99.6
g7763.t1	XP_026462161.1	0.1347	putative bifunctional heparan sulfate n-deacetylase-n-sulfotransferase-like protein	extmat	REFSEQ-INVERTEBRATE	0	96
g79307.t1	XP_026471961.1	0.0743	putative proteoglycan 4-like protein - 36 OH-glycosylation sites	extmat	REFSEQ-INVERTEBRATE	0	102.8
g81397.t1	XP_026476167.1	0.2577	putative heparan-alpha-glucosaminide n-acetyltransferase	extmat	EC	0	90
g8685.t1	XP_026463419.1	0.0755	putative vegetative cell wall protein gp1 - 12 OH-glycosylation sites	extmat	REFSEQ-INVERTEBRATE	0	63.9
g88320.t1	XP_026471258.1	0.0751	putative endocuticle structural glycoprotein sgabd-2 - signalP detected	extmat	REFSEQ-INVERTEBRATE	0	100
g88321.t1	XP_026471259.1	0.1736	putative endocuticle structural glycoprotein sgabd-2	extmat	REFSEQ-INVERTEBRATE	0	90.8
g88429.t1	XP_026482522.1	0.2108	putative lachesin-like protein	extmat	REFSEQ-INVERTEBRATE	0	37
g89685.t1	XP_026476521.1	0.1388	Collagen alpha-2(I) chain - 20 OH-glycosylation sites	extmat	UNIPROTKB	0	93.5
g94185.t1	XP_026468794.1	0.2911	putative neural cell adhesion molecule 1-like protein	extmat	REFSEQ-INVERTEBRATE	0	73.4
g97975.t1	XP_026462478.1	0.5198	putative peritrophin-1-like protein - signalP detected	extmat	REFSEQ-INVERTEBRATE	0	97.9
g99463.t1	XP_026473237.1	0.0894	putative heparan sulfate 2-o-sulfotransferase pipe	extmat	REFSEQ-INVERTEBRATE	0	96.1
g103068.t1	XP_026473104.1	0.063	putative monocyte to macrophage differentiation factor-like isoform x2	imm	REFSEQ-INVERTEBRATE	0	98.8
g11187.t1	XP_026481857.1	0.1418	putative t-cell immunomodulatory protein - signalP detected	imm	REFSEQ-INVERTEBRATE	0	102.1
g13814.t1	XP_026464865.1	0.0712	putative endothelial zinc finger protein induced by tumor necrosis factor alpha isoform x2 - 13 OH-glycosylation sites	imm	REFSEQ-INVERTEBRATE	0	103
g13858.t1	XP_026470873.1	0.6555	putative interferon-inducible double-stranded rna-dependent protein kinase activator a	imm	REFSEQ-INVERTEBRATE	0	99.6
g15991.t1	XP_026478858.1	0.1552	putative nf-kappa-b inhibitor cactus-like protein	imm	REFSEQ-INVERTEBRATE	0	101.5
g16094.t1	XP_026470189.1	0.0853	putative interferon-inducible double-stranded rna-dependent protein kin	imm	REFSEQ-INVERTEBRATE	0	100
g16094.t2	XP_026470194.1	0.0862	putative interferon-inducible double-stranded rna-dependent protein kin	imm	REFSEQ-INVERTEBRATE	0	100.9
g24397.t1	XP_026477455.1	0.2817	putative endothelial zinc finger protein induced by tumor necrosis factor alpha	imm	REFSEQ-INVERTEBRATE	0	105.5
g50698.t1	XP_026461611.1	0.0659	putative malignant t-cell-amplified sequence 1	imm	REFSEQ-INVERTEBRATE	0	100
g54109.t1	XP_026473213.1	0.0376	putative interferon-related developmental regulator 2	imm	REFSEQ-INVERTEBRATE	0	97.4
g58038.t1	XP_026475226.1	0.3562	putative stimulator of interferon protein protein-like isoform x1	imm	REFSEQ-INVERTEBRATE	0	114
g60101.t1	XP_026463183.1	0.2128	putative t-cell activation inhibitor	imm	REFSEQ-INVERTEBRATE	0	100.2
g62856.t1	XP_026473703.1	0.3862	putative immunoglobulin-binding protein 1 isoform x1	imm	REFSEQ-INVERTEBRATE	0	101.9
g8973.t1	XP_026471402.1	0.1375	putative t-cell leukemia homeobox protein 3	imm	REFSEQ-INVERTEBRATE	0	64.3
g91469.t1	XP_026463849.1	0.0311	putative tumor necrosis factor alpha-induced protein	imm	REFSEQ-INVERTEBRATE	0	100
g94046.t1	XP_026468675.1	0.4398	putative squamous cell carcinoma antigen recognized by t-cells 3	imm	REFSEQ-INVERTEBRATE	0	101
g41421.t1	XP_026464314.1	0.0253	putative immunoglobulin domain-containing protein oig-4 - signalP detected	imm/secreted	REFSEQ-INVERTEBRATE	0	100
g103569.t1	XP_026470150.1	0.206	putative n-acyl-aliphatic-l-amino acid amidohydrolase	met/aa	EC	0	89.9
g103573.t1	XP_026476680.1	0.1378	putative n-acyl-aliphatic-l-amino acid amidohydrolase	met/aa	EC	0	98.2
g12091.t3	XP_026480035.1	0.4226	protein-glutamate o-methyltransferase	met/aa	REFSEQ-INVERTEBRATE	0	69.2
g13068.t1	XP_026465017.1	0.6528	Alanine--glyoxylate aminotransferase 2 mitochondrial	met/aa	UNIPROTKB	0	92
g14225.t1	XP_026473255.1	0.1123	putative adenosylmethionine decarboxylase	met/aa	EC	0	82.4
g14570.t1	XP_026461475.1	0.1003	putative tyrosine decarboxylase	met/aa	EC	0	68
g14571.t1	XP_026475328.1	0.0508	putative tyrosine decarboxylase	met/aa	EC	0	80.5
g15157.t1	XP_026475937.1	0.3329	putative glutamate receptor ionotropic	met/aa	REFSEQ-INVERTEBRATE	0	97.3
g15157.t2	XP_026475937.1	0.3329	putative glutamate receptor ionotropic	met/aa	REFSEQ-INVERTEBRATE	0	97.3
g15159.t1	XP_026479249.1	0.262	putative glutamate receptor ionotropic	met/aa	REFSEQ-INVERTEBRATE	0	80.3
g15964.t1	XP_026462575.1	0.0501	putative alanine transaminase	met/aa	EC	0	92.3
g15968.t1	XP_026480886.1	0.0811	putative alanine aminotransferase 2-like protein	met/aa	REFSEQ-INVERTEBRATE	0	66.7
g15969.t1	XP_026462653.1	0.0777	putative alanine transaminase	met/aa	EC	0	88.3
g15970.t1	XP_026481252.1	0.1444	putative alanine transaminase	met/aa	EC	0	97.3
g16130.t1	XP_026475006.1	0.2063	putative diphosphomevalonate decarboxylase	met/aa	EC	0	97
g1657.t1	XP_026466135.1	0.1018	putative glutamate-cysteine ligase regulatory subunit-like protein	met/aa	REFSEQ-INVERTEBRATE	0	100
g1711.t1	XP_026478829.1	0.1438	putative polyglutamine-binding protein 1	met/aa	REFSEQ-INVERTEBRATE	0	100.3
g18732.t1	XP_026477762.1	0.1089	putative glutamic acid-rich protein	met/aa	REFSEQ-INVERTEBRATE	0	100
g18787.t1	XP_026477793.1	0.0081	putative glutamine synthetase	met/aa	EC	0	100
g18901.t1	XP_026472132.1	0.1028	putative arginine-glutamic acid dipeptide repeat protein isoform x4	met/aa	REFSEQ-INVERTEBRATE	0	59.1
g20917.t1	XP_026468317.1	0.093	putative aromatic-l-amino-acid decarboxylase	met/aa	EC	0	86
g21750.t1	XP_026472647.1	0.136	putative carboxypeptidase e - signalP detected	met/aa	EC	0	94.7
g21931.t1	XP_026464745.1	0.278	putative aspartate transaminase	met/aa	EC	0	92.7
g22736.t1	XP_026470085.1	0.0729	putative nad+ synthase glutamine-hydrolyzing	met/aa	EC	0	88.3
g22738.t1	XP_026476191.1	0.1242	putative cytosolic carboxypeptidase 2-like protein	met/aa	REFSEQ-INVERTEBRATE	0	99.9
g24042.t1	XP_026465124.1	0.0406	Protein DDI1 homolog 2 - 13 OH-glycosylation sites - 13 NetOglyc sites	met/aa	UNIPROTKB	0	98.7
g25617.t1	XP_026469437.1	0.0846	putative ornithine decarboxylase antizyme	met/aa	REFSEQ-INVERTEBRATE	0	97
g26210.t1	XP_026472555.1	0.0204	putative glutamine-fructose-6-phosphate transaminase isomerizing - signalP detected	met/aa	EC	0	101
g27644.t1	XP_026473928.1	0.1118	putative glutamate-cysteine ligase	met/aa	EC	0	98.5
g27878.t1	XP_026469809.1	0.3447	putative glutamate receptor	met/aa	REFSEQ-INVERTEBRATE	0	97
g27965.t1	XP_026479498.1	0.1482	putative glutamate receptor 2-like protein	met/aa	REFSEQ-INVERTEBRATE	0	98.3
g28120.t1	XP_026475703.1	0.0138	putative phenylalanine 4-monooxygenase	met/aa	EC	0	97.7
g32402.t1	XP_026478386.1	0.1048	putative membrane alanyl aminopeptidase	met/aa	EC	0	92.9
g3728.t1	XP_026469559.1	0.0646	Tyrosine aminotransferase	met/aa	UNIPROTKB	0	81.9
g39852.t1	XP_026478560.1	0.1682	putative aspartate transaminase	met/aa	EC	0	100.7
g41647.t1	XP_026481823.1	0.0738	putative phosphoserine transaminase	met/aa	EC	0	100.8
g42949.t1	XP_026468141.1	0.8231	Argininosuccinate synthase	met/aa	UNIPROTKB	0	72.8
g43024.t1	XP_026481763.1	0.0393	putative glutamate receptor ionotropic - signalP detected	met/aa	REFSEQ-INVERTEBRATE	0	71.7
g44918.t1	XP_026477372.1	0.1454	putative membrane alanyl aminopeptidase	met/aa	EC	0	94
g44925.t1	XP_026477425.1	0.4627	putative membrane alanyl aminopeptidase	met/aa	EC	0	83.5
g44935.t1	XP_026477436.1	0.96	putative aminopeptidase q-like protein	met/aa	REFSEQ-INVERTEBRATE	0	101.5
g45150.t2	XP_026478258.1	0.1073	putative ornithine decarboxylase	met/aa	EC	0	91.1
g46085.t1	XP_026479022.1	0.0211	putative venom serine carboxypeptidase-like protein	met/aa	REFSEQ-INVERTEBRATE	0	44.2
g4694.t1	XP_026479416.1	0.1076	putative metabotropic glutamate receptor 4-like protein - signalP detected	met/aa	REFSEQ-INVERTEBRATE	0	51.1
g47582.t1	XP_026471122.1	0.2459	putative aminopeptidase	met/aa	REFSEQ-INVERTEBRATE	0	38.6
g48057.t1	XP_026468868.1	0.5071	putative aspartate transaminase	met/aa	EC	0	94.3
g48938.t1	XP_026482377.1	0.133	putative glutamate-rich protein 2	met/aa	REFSEQ-INVERTEBRATE	0	100
g48992.t1	XP_026467740.1	0.0744	putative aspartate transaminase	met/aa	EC	0	92.7
g49375.t1	XP_026481359.1	0.186	putative glutamate receptor ionotropic	met/aa	REFSEQ-INVERTEBRATE	0	66.9
g49393.t1	XP_026480789.1	0.0602	putative glutamate receptor ionotropic	met/aa	REFSEQ-INVERTEBRATE	0	100
g50065.t1	XP_026481703.1	0.2332	putative cytosol alanyl aminopeptidase	met/aa	EC	0	83.3
g50067.t1	XP_026480740.1	0.1328	putative cytosol alanyl aminopeptidase	met/aa	EC	0	94.2
g51157.t1	XP_026469868.1	0.8843	protein-l-isoaspartate o-methyltransferase domain-containing protein 1	met/aa	REFSEQ-INVERTEBRATE	0	101.5
g53505.t1	XP_026482048.1	0.6696	putative cytosolic carboxypeptidase-like protein 5	met/aa	REFSEQ-INVERTEBRATE	0	48.1
g54905.t1	XP_026465630.1	0.135	putative alanine-glyoxylate transaminase	met/aa	EC	0	84.9
g55196.t1	XP_026482228.1	0.3142	putative glutamyl aminopeptidase-like protein	met/aa	REFSEQ-INVERTEBRATE	0	84.2
g56024.t1	XP_026463738.1	0.3488	putative proline	met/aa	REFSEQ-INVERTEBRATE	0	111.3
g56141.t1	XP_026464391.1	0.1475	putative alanine-glyoxylate transaminase	met/aa	EC	0	95.1
g57145.t1	XP_026477763.1	0.2091	putative glutathione gamma-glutamate hydrolase	met/aa	EC	0	96.1
g5782.t1	XP_026474608.1	0.239	putative cytosolic carboxypeptidase 1-like protein	met/aa	REFSEQ-INVERTEBRATE	0	75.3
g58043.t1	XP_026475219.1	0.0783	putative methionyl aminopeptidase	met/aa	EC	0	77.9
g58709.t2	XP_026466651.1	0.1391	putative glutathione synthase	met/aa	EC	0	100.4
g62217.t2	XP_026463423.1	0.1554	Kynurenine aminotransferase	met/aa	UNIPROTKB	0	90.3
g63988.t1	XP_026480517.1	0.1987	putative alanyl-trna editing protein aarsd1-b isoform x2	met/aa	REFSEQ-INVERTEBRATE	0	99.5
g64110.t1	XP_026478308.1	0.0156	putative glutamate	met/aa	REFSEQ-INVERTEBRATE	0	36.2
g66006.t1	XP_026473724.1	0.0329	putative glutamate 5-kinase	met/aa	EC	0	91.9
g66457.t1	XP_026468584.1	0.0354	putative glutamine synthetase	met/aa	EC	0	99.7
g66803.t1	XP_026466102.1	0.3381	putative n4-beta-n-acetylglucosaminyl-l-asparaginase	met/aa	EC	0	101.5
g67429.t1	XP_026479886.1	0.1859	putative cytosolic carboxypeptidase 6-like protein	met/aa	REFSEQ-INVERTEBRATE	0	64.3
g69370.t1	XP_026473225.1	0.1718	putative glutamate decarboxylase	met/aa	REFSEQ-INVERTEBRATE	0	39.6
g72104.t1	XP_026475111.1	0.1038	putative glutamine-trna ligase	met/aa	EC	0	100
g7240.t1	XP_026480080.1	0.7736	putative aminopeptidase m1-c-like protein	met/aa	REFSEQ-INVERTEBRATE	0	74.1
g73240.t1	XP_026480092.1	0.4319	putative puromycin-sensitive aminopeptidase-like protein	met/aa	REFSEQ-INVERTEBRATE	0	73.6
g74443.t1	XP_026478397.1	0.1297	putative orotidine-5'-phosphate decarboxylase	met/aa	EC	0	98.3
g74785.t1	XP_026462295.1	0.1515	putative beta-ureidopropionase	met/aa	EC	0	99.7
g76019.t1	XP_026466156.1	0.0757	putative udp-glucuronate decarboxylase - signalP detected	met/aa	EC	0	85.4
g77122.t1	XP_026474978.1	0.0764	putative glutamate synthase nadh	met/aa	EC	0	92.3
g77126.t1	XP_026471253.1	0.2398	putative peptidyl-glutamate 4-carboxylase	met/aa	EC	0	84.1
g80521.t1	XP_026474738.1	0.0342	putative glutamate receptor 1-like protein	met/aa	REFSEQ-INVERTEBRATE	0	26.2
g80677.t1	XP_026464226.1	0.057	putative vesicular glutamate transporter 1-like protein	met/aa	REFSEQ-INVERTEBRATE	0	92.2
g8465.t1	XP_026463704.1	0.3742	putative aspartate 1-decarboxylase	met/aa	EC	0	86.6
g84909.t1	XP_026475682.1	0.0667	putative carboxypeptidase m	met/aa	EC	0	80.3
g85713.t1	XP_026462582.1	0.2487	putative carboxypeptidase b-like protein	met/aa	REFSEQ-INVERTEBRATE	0	44.2
g8609.t1	XP_026480075.1	0.6838	putative cytosol alanyl aminopeptidase	met/aa	EC	0	95.3
g8613.t1	XP_026480074.1	0.5705	putative puromycin-sensitive aminopeptidase-like protein	met/aa	REFSEQ-INVERTEBRATE	0	100.6
g8772.t1	XP_026462599.1	0.1545	putative xaa-pro aminopeptidase 3-like protein	met/aa	REFSEQ-INVERTEBRATE	0	61.2
g88242.t1	XP_026481975.1	0.1413	putative small glutamine-rich tetratricopeptide repeat-containing protein alpha	met/aa	REFSEQ-INVERTEBRATE	0	101
g89932.t1	XP_026462597.1	0.03	putative xaa-pro aminopeptidase 3-like protein	met/aa	REFSEQ-INVERTEBRATE	0	44.2
g91460.t1	XP_026468370.1	0.1204	putative cysteine sulfinic acid decarboxylase	met/aa	REFSEQ-INVERTEBRATE	0	49.3
g92048.t1	XP_026470928.1	0.1289	putative glutamate dehydrogenase nadp+	met/aa	EC	0	96.2
g94901.t1	XP_026467049.1	0.0891	putative 5-oxoprolinase atp-hydrolyzing	met/aa	EC	0	101.7
g9499.t1	XP_026473085.1	0.0183	putative proline dehydrogenase	met/aa	EC	0	75
g9501.t1	XP_026475135.1	0.1165	putative bleomycin hydrolase	met/aa	EC	0	99.1
g95755.t1	XP_026465819.1	0.2495	putative glutamate receptor ionotropic	met/aa	REFSEQ-INVERTEBRATE	0	26.5
g9620.t1	XP_026480378.1	0.1036	putative glutamate-rich wd repeat-containing protein 1 isoform x2	met/aa	REFSEQ-INVERTEBRATE	0	98
g97254.t1	XP_026465124.1	0.0406	Protein DDI1 homolog 2 - 13 OH-glycosylation sites - 13 NetOglyc sites	met/aa	UNIPROTKB	0	98.7
g24396.t1	XP_026476793.1	0.0109	putative glutamate dehydrogenase nadp+ - GPI anchored	met/aa/gpi	EC	0	100.3
g44938.t1	XP_026477438.1	0.4493	putative membrane alanyl aminopeptidase - signalP detected - GPI anchored	met/aa/gpi	EC	0	97.6
g44941.t1	XP_026477439.1	0.3888	putative membrane alanyl aminopeptidase - signalP detected - GPI anchored	met/aa/gpi	EC	0	94.7
g13894.t1	XP_026475682.1	0.0667	putative carboxypeptidase m - signalP detected	met/aa/secreted	EC	0	80.3
g21830.t1	XP_026473486.1	0.0654	putative glutaminase - signalP detected	met/aa/secreted	EC	0	73.1
g7885.t1	XP_026474450.1	0.242	putative glutamate receptor ionotropic - signalP detected	met/aa/secreted	REFSEQ-INVERTEBRATE	0	75.8
g44926.t1	XP_026477427.1	0.4954	putative membrane alanyl aminopeptidase - signalP detected - GPI anchored	met/aa/secreted /gpi	EC	0	97.9
g10105.t1	XP_026474238.1	0.4208	putative gpi mannosyltransferase 3-like protein	met/carb	REFSEQ-INVERTEBRATE	0	100
g101832.t1	XP_026470409.1	0.1349	putative chitinase - 15 OH-glycosylation sites - 15 NetOglyc sites	met/carb	EC	0	96.9
g102558.t1	XP_026470443.1	0.2046	putative alpha-l-fucosidase	met/carb	EC	0	81
g102562.t1	XP_026470442.1	0.1802	putative alpha-l-fucosidase	met/carb	EC	0	92.9
g102671.t2	XP_026467467.1	0.4253	Amidophosphoribosyltransferase	met/carb	UNIPROTKB	0	62.4
g103567.t1	XP_026476620.1	0.2223	putative chitinase - 12 OH-glycosylation sites - signalP detected	met/carb	EC	0	98.9
g103696.t1	XP_026463460.1	0.2705	putative chitobiosyldiphosphodolichol beta-mannosyltransferase	met/carb	EC	0	93.3
g104232.t1	XP_026472401.1	0.1375	putative udp-n-acetylglucosamine transporter - signalP detected	met/carb	REFSEQ-INVERTEBRATE	0	62
g104785.t1	XP_026474270.1	0.2494	putative glycoprotein-n-acetylgalactosamine 3-beta-galactosyltransferase 1-like isoform x1	met/carb	REFSEQ-INVERTEBRATE	0	55
g10737.t1	XP_026471303.1	0.1596	putative dolichyl-diphosphooligosaccharide-protein glycosyltransferase subunit 1	met/carb	REFSEQ-INVERTEBRATE	0	100.4
g12002.t1	XP_026480051.1	0.3242	putative chitinase 2	met/carb	REFSEQ-INVERTEBRATE	0	53.2
g12004.t1	XP_026480053.1	0.5035	putative chitinase 2	met/carb	REFSEQ-INVERTEBRATE	0	57.3
g14020.t1	XP_026462616.1	0.1534	putative er degradation-enhancing alpha-mannosidase-like protein 3 isoform x1	met/carb	REFSEQ-INVERTEBRATE	0	33
g15931.t1	XP_026466239.1	0.0598	putative dolichyl-phosphate beta-d-mannosyltransferase	met/carb	EC	0	98.7
g16894.t1	XP_026472332.1	0.1332	putative udp-n-acetylglucosamine diphosphorylase	met/carb	EC	0	95.2
g17524.t1	XP_026473717.1	0.0101	putative ceramide glucosyltransferase	met/carb	EC	0	97.9
g18192.t1	XP_026463837.1	0.2468	putative alpha-amylase 3	met/carb	REFSEQ-INVERTEBRATE	0	106.3
g18488.t1	XP_026481620.1	0.089	putative epimerase family protein	met/carb	REFSEQ-INVERTEBRATE	0	100
g18729.t1	XP_026477153.1	0.3192	putative man1glcnac2-pp-dolichol alpha-13-mannosyltransferase	met/carb	EC	0	95.4
g19025.t1	XP_026473558.1	0.2034	putative acetylgalactosaminyltransferase - signalP detected	met/carb	EC	0	90.7
g20402.t1	XP_026466430.1	0.0764	putative mannosyl-oligosaccharide 12-alpha-mannosidase	met/carb	EC	0	98
g20519.t1	XP_026474361.1	0.0682	putative galactosylgalactosylxylosylprotein 3-beta-glucuronosyltransferase p	met/carb	REFSEQ-INVERTEBRATE	0	100.2
g20575.t1	XP_026474945.1	0.547	putative chitinase domain-containing protein 1	met/carb	REFSEQ-INVERTEBRATE	0	75.8
g22020.t1	XP_026473287.1	0.0614	putative beta-14-mannosyltransferase egh - signalP detected	met/carb	REFSEQ-INVERTEBRATE	0	100
g23151.t1	XP_026463081.1	0.1838	putative polypeptide n-acetylgalactosaminyltransferase 35a	met/carb	REFSEQ-INVERTEBRATE	0	44.9
g24226.t1	XP_026469655.1	0.2334	putative phosphatidylinositol n-acetylglucosaminyltransferase subunit q	met/carb	REFSEQ-INVERTEBRATE	0	100
g24228.t1	XP_026468304.1	0.0775	putative glucosamine-6-phosphate deaminase	met/carb	EC	0	96
g25838.t1	XP_026461894.1	0.1881	putative polypeptide n-acetylgalactosaminyltransferase	met/carb	EC	0	89.5
g25991.t1	XP_026480504.1	0.036	putative dolichyl-diphosphooligosaccharide-protein glycosyltransferase subunit stt3b	met/carb	REFSEQ-INVERTEBRATE	0	100
g26514.t1	XP_026463110.1	0.053	putative acetylglucosaminyltransferase	met/carb	EC	0	63.4
g28800.t1	XP_026466261.1	0.3303	putative pseudouridylate synthase	met/carb	EC	0	100.6
g2890.t1	XP_026473713.1	0.0403	Poly	met/carb	UNIPROTKB	0	101.7
g29289.t1	XP_026479846.1	0.2882	putative gpi mannosyltransferase 4-like protein	met/carb	REFSEQ-INVERTEBRATE	0	75
g29591.t1	XP_026472274.1	0.2658	putative atp-dependent 6-phosphofructokinase	met/carb	REFSEQ-INVERTEBRATE	0	52.4
g30019.t1	XP_026462537.1	0.2829	putative udp-glucuronosyltransferase 2b17-like protein	met/carb	REFSEQ-INVERTEBRATE	0	93.9
g30044.t1	XP_026461141.1	0.4308	putative 2-hydroxyacylsphingosine 1-beta-galactosyltransferase-like protein - signalP detected	met/carb	REFSEQ-INVERTEBRATE	0	90.4
g30050.t1	XP_026461144.1	0.3185	putative udp-glucuronosyltransferase-like protein	met/carb	REFSEQ-INVERTEBRATE	0	96.1
g31006.t1	XP_026479162.1	0.4649	putative chitinase - 25 OH-glycosylation sites - 25 NetOglyc sites	met/carb	EC	0	80
g33118.t1	XP_026461710.1	0.0377	protein o-glcnac transferase	met/carb	EC	0	97.9
g33193.t1	XP_026468118.1	0.1639	putative man6glcnac2-pp-dolichol alpha-12-mannosyltransferase	met/carb	EC	0	92.4
g34050.t1	XP_026461602.1	0.1674	putative gpi mannosyltransferase 2-like protein - signalP detected	met/carb	REFSEQ-INVERTEBRATE	0	100
g34840.t1	XP_026467202.1	0.1985	putative glucose-6-phosphate isomerase	met/carb	EC	0	98.3
g36645.t1	XP_026467243.1	0.1953	putative udp-glucose 4-epimerase	met/carb	EC	0	98.2
g36707.t1	XP_026469016.1	0.4415	putative man7glcnac2-pp-dolichol alpha-16-mannosyltransferase - signalP detected	met/carb	EC	0	87.3
g38436.t1	XP_026466225.1	0.0836	putative acetylglucosaminyltransferase - signalP detected	met/carb	EC	0	99
g38944.t1	XP_026466127.1	0.1761	putative nad+ adp-ribosyltransferase	met/carb	EC	0	99
g38965.t1	XP_026466909.1	0.0899	putative acetylglucosaminyltransferase	met/carb	EC	0	93.4
g39948.t1	XP_026480551.1	0.0617	putative polypeptide n-acetylgalactosaminyltransferase	met/carb	EC	0	60.9
g40328.t1	XP_026465777.1	0.2646	putative udp-n-acetylglucosamine transferase subunit alg14-like protein - signalP detected	met/carb	REFSEQ-INVERTEBRATE	0	90.2
g40582.t1	XP_026479661.1	0.3213	putative polypeptide n-acetylgalactosaminyltransferase	met/carb	EC	0	56.1
g41212.t1	XP_026481890.1	0.4096	putative gpi mannosyltransferase 1 - signalP detected	met/carb	REFSEQ-INVERTEBRATE	0	100.2
g41443.t1	XP_026464312.1	0.43	putative beta-n-acetylhexosaminidase - signalP detected	met/carb	EC	0	95
g42319.t1	XP_026464869.1	0.1826	protein xylosyltransferase	met/carb	EC	0	103.7
g42780.t1	XP_026461246.1	0.3449	putative chitin deacetylase - signalP detected	met/carb	EC	0	95.2
g43510.t1	XP_026479176.1	0.159	putative mannosyl-oligosaccharide	met/carb	EC	0	102.7
g44051.t1	XP_026468493.1	0.1648	putative hexokinase	met/carb	EC	0	84.3
g44440.t1	XP_026473570.1	0.2702	putative n-acetylglucosamine-6-sulfatase - signalP detected	met/carb	EC	0	89.7
g45243.t1	XP_026476616.1	0.2681	putative alpha-amylase	met/carb	EC	0	100.8
g47570.t1	XP_026482748.1	0.1806	putative n-acetylglucosaminephosphotransferase	met/carb	EC	0	97.7
g47641.t1	XP_026467904.1	0.4033	putative n-acetylglucosamine-6-phosphate deacetylase	met/carb	EC	0	95.6
g47643.t1	XP_026466771.1	0.3542	putative glycoprotein glucosyltransferase - signalP detected	met/carb	REFSEQ-INVERTEBRATE	0	99
g47691.t1	XP_026478304.1	0.3561	putative glucose-6-phosphate exchanger slc37a2 isoform x2	met/carb	REFSEQ-INVERTEBRATE	0	96.2
g47979.t1	XP_026467507.1	0.2431	putative n-acetylgalactosamine-4-sulfatase	met/carb	EC	0	95.6
g48428.t1	XP_026479525.1	0.1044	putative udp-glucuronosyltransferase 2b7-like protein - signalP detected	met/carb	REFSEQ-INVERTEBRATE	0	75
g4949.t1	XP_026468308.1	0.3627	putative amylo-alpha-16-glucosidase	met/carb	EC	0	101.9
g50257.t1	XP_026468576.1	0.2201	putative dolichyl-phosphate beta-glucosyltransferase - signalP detected	met/carb	EC	0	89.2
g5172.t1	XP_026480649.1	0.3992	putative dolichyl-phosphate-mannose-protein mannosyltransferase - signalP detected	met/carb	EC	0	96.2
g51918.t1	XP_026469793.1	0.2416	putative dolichyl-phosphate-mannose-protein mannosyltransferase	met/carb	EC	0	81
g52619.t1	XP_026475297.1	0.0995	putative alpha-13-mannosyl-glycoprotein 4-beta-n-acetylglucosaminyltransferase - signalP detected	met/carb	EC	0	87.8
g52797.t1	XP_026463776.1	0.0755	putative polypeptide n-acetylgalactosaminyltransferase - signalP detected	met/carb	EC	0	89.3
g52818.t1	XP_026463529.1	0.1942	putative beta-n-acetylhexosaminidase	met/carb	EC	0	95.4
g53971.t1	XP_026462168.1	0.1395	putative heparosan-n-sulfate-glucuronate 5-epimerase	met/carb	EC	0	83.8
g54578.t1	XP_026469319.1	0.2085	putative peptide-o-fucosyltransferase - signalP detected	met/carb	EC	0	99.2
g55724.t1	XP_026468023.1	0.2326	putative egf-domain serine glucosyltransferase - signalP detected	met/carb	EC	0	87.2
g57403.t1	XP_026464465.1	0.3556	protein mono-adp-ribosyltransferase parp16	met/carb	REFSEQ-INVERTEBRATE	0	86.8
g61713.t1	XP_026481042.1	0.2252	putative alpha-n-acetylgalactosaminidase - signalP detected	met/carb	EC	0	95.5
g62939.t2	XP_026475525.1	0.018	putative nicotinate phosphoribosyltransferase	met/carb	EC	0	97.8
g62948.t1	XP_026473956.1	0.1954	putative myoproteinis-regulating	met/carb	REFSEQ-INVERTEBRATE	0	76.7
g63655.t1	XP_026469775.1	0.2111	putative glucosyltransferase	met/carb	EC	0	84.2
g63887.t1	XP_026475093.1	0.8479	putative glycogenin glucosyltransferase - 26 OH-glycosylation sites	met/carb	EC	0	98
g64611.t1	XP_026476500.1	0.1547	putative udp-xylose and udp-n-acetylglucosamine transporter	met/carb	REFSEQ-INVERTEBRATE	0	99
g65281.t1	XP_026481638.1	0.6066	putative alpha-n-acetylgalactosaminidase - signalP detected	met/carb	EC	0	100.4
g65330.t1	XP_026476399.1	0.0911	putative dolichyl-phosphate-mannose-protein mannosyltransferase	met/carb	EC	0	90.2
g65889.t1	XP_026467506.1	0.3634	putative n-acetylgalactosamine-4-sulfatase	met/carb	EC	0	98.1
g66396.t1	XP_026462156.1	0.2754	putative n-acetylgalactosamine kinase	met/carb	EC	0	102.6
g66464.t1	XP_026468500.1	0.1326	protein o-glcnac transferase	met/carb	EC	0	76.3
g67641.t1	XP_026480200.1	0.1018	putative beta-14-galactosyltransferase galt-1-like protein	met/carb	REFSEQ-INVERTEBRATE	0	56.2
g68458.t1	XP_026477334.1	0.248	putative mannosyl-oligosaccharide 12-alpha-mannosidase	met/carb	EC	0	85.6
g68584.t1	XP_026472723.1	0.1779	putative polypeptide n-acetylgalactosaminyltransferase	met/carb	EC	0	88.3
g70971.t1	XP_026478636.1	0.0572	putative phosphoacetylglucosamine mutase	met/carb	EC	0	98.5
g72106.t1	XP_026472275.1	0.2332	putative udp-glucose-hexose-1-phosphate uridylyltransferase	met/carb	EC	0	97.7
g7292.t1	XP_026481519.1	0.1387	putative n-acetylgalactosaminide beta-13-galactosyltransferase	met/carb	EC	0	87.6
g74042.t1	XP_026472978.1	0.0561	putative alpha-n-acetylgalactosaminidase - signalP detected	met/carb	EC	0	95.5
g75132.t1	XP_026462183.1	0.1899	putative udp-n-acetylglucosamine-peptide n-acetylglucosaminyltransfer - 12 OH-glycosylation sites - 12 NetOglyc sites	met/carb	REFSEQ-INVERTEBRATE	0	42.1
g75165.t1	XP_026477831.1	0.1401	putative n-sulfoglucosamine sulfohydrolase - signalP detected	met/carb	EC	0	100
g75871.t1	XP_026477615.1	0.2969	putative glycosyltransferase-like domain-containing protein 1	met/carb	REFSEQ-INVERTEBRATE	0	99.7
g76065.t1	XP_026462071.1	0.2686	putative beta-14-n-acetylgalactosaminyltransferase bre-4	met/carb	REFSEQ-INVERTEBRATE	0	54.4
g77773.t1	XP_026477873.1	0.0593	putative udp-glucose 4-epimerase	met/carb	EC	0	98.2
g77783.t1	XP_026477881.1	0.3771	putative glycoprotein endo-alpha-12-mannosidase	met/carb	EC	0	74.8
g79419.t1	XP_026480750.1	0.3673	putative mannosyl-oligosaccharide glucosidase	met/carb	EC	0	91.6
g79805.t1	XP_026473855.1	0.2505	putative phosphatidylinositol n-acetylglucosaminyltransferase subunit p-like isoform x1	met/carb	REFSEQ-INVERTEBRATE	0	100
g79844.t1	XP_026474909.1	0.1003	putative glycoprotein 3-alpha-l-fucosyltransferase - signalP detected	met/carb	EC	0	100
g82663.t1	XP_026470444.1	0.5041	putative alpha-l-fucosidase	met/carb	EC	0	75.2
g82776.t1	XP_026462932.1	0.0648	putative phosphatidylinositol n-acetylglucosaminyltransferase	met/carb	EC	0	88
g83347.t1	XP_026466377.1	0.028	putative polypeptide n-acetylgalactosaminyltransferase	met/carb	EC	0	42.3
g8653.t1	XP_026463280.1	0.2627	putative udp-galactose transporter senju	met/carb	REFSEQ-INVERTEBRATE	0	91.2
g87194.t1	XP_026470509.1	0.2568	putative man3glcnac2-pp-dolichol alpha-12-mannosyltransferase - signalP detected	met/carb	EC	0	97.1
g87586.t1	XP_026478396.1	0.1777	putative acetylgalactosaminyltransferase	met/carb	EC	0	85.7
g89217.t1	XP_026469009.1	0.4314	putative beta-d-glucoside alpha-13-d-xylosyltransferase	met/carb	EC	0	70.2
g90240.t1	XP_026473573.1	0.2185	putative dolichyl-diphosphooligosaccharide-protein glycosyltransferase subunit 2 - signalP detected	met/carb	REFSEQ-INVERTEBRATE	0	100
g90727.t1	XP_026466832.1	0.5954	putative alphaalpha-trehalase - signalP detected	met/carb	EC	0	96.6
g90999.t1	XP_026465458.1	0.7642	putative beta-galactoside alpha-26-sialyltransferase 2 - signalP detected	met/carb	REFSEQ-INVERTEBRATE	0	76.3
g91993.t1	XP_026471674.1	0.0685	putative dolichyl-diphosphooligosaccharide-protein glycosyltransferase subunit stt3a isoform x2	met/carb	REFSEQ-INVERTEBRATE	0	98
g92471.t1	XP_026468263.1	0.0266	putative chitinase	met/carb	EC	0	97
g93953.t1	XP_026474670.1	0.2527	putative alpha-13-mannosyl-glycoprotein 2-beta-n-acetylglucosaminyltransferase	met/carb	EC	0	76.2
g9522.t1	XP_026474189.1	0.0619	putative glucose-6-phosphate dehydrogenase nadp+	met/carb	EC	0	96.3
g9615.t1	XP_026479842.1	0.3253	putative chitinase - 19 OH-glycosylation sites - 19 NetOglyc sites	met/carb	EC	0	82.6
g97309.t1	XP_026470926.1	0.2946	putative thioglucosidase	met/carb	EC	0	102.1
g97942.t1	XP_026472875.1	0.3514	putative man9glcnac2-pp-dolichol alpha-13-glucosyltransferase	met/carb	EC	0	76.6
g9807.t1	XP_026477957.1	0.1898	pfam00262 family calreticulin domain-containing protein - signalP detected	met/carb	CDD	0	102.4
g9922.t1	XP_026468589.1	0.0716	putative dolichyl-diphosphooligosaccharide-protein glycosyltransferase 48 kda subunit - signalP detected	met/carb	REFSEQ-INVERTEBRATE	0	99.7
g9923.t1	XP_026469893.1	0.1671	putative polypeptide n-acetylgalactosaminyltransferase	met/carb	EC	0	79.5
g99563.t1	XP_026472259.1	0.1028	putative beta-14-n-acetylgalactosaminyltransferase bre-4	met/carb	REFSEQ-INVERTEBRATE	0	49.7
g16090.t1	XP_026462466.1	0.2408	putative mannosyl-oligosaccharide alpha-13-glucosidase - signalP detected	met/carb/secreted	EC	0	98.9
g58983.t1	XP_026480243.1	0.1789	putative beta-mannosidase - signalP detected	met/carb/secreted	EC	0	100.4
g77329.t1	XP_026477391.1	0.2711	putative beta-galactosidase - signalP detected	met/carb/secreted	EC	0	92.9
g77336.t1	XP_026477037.1	0.4663	putative beta-galactosidase - signalP detected	met/carb/secreted	EC	0	97.3
g80685.t1	XP_026462046.1	0.1489	putative alpha-mannosidase - signalP detected	met/carb/secreted	EC	0	101.3
g90066.t1	XP_026474190.1	0.2582	putative glucosidase 2 subunit beta - signalP detected	met/carb/secreted	REFSEQ-INVERTEBRATE	0	101.3
g94794.t1	XP_026466514.1	0.2237	putative er degradation-enhancing alpha-mannosidase-like protein 2 - signalP detected	met/carb/secreted	REFSEQ-INVERTEBRATE	0	100.8
g8072.t1	XP_026476711.1	0.5807	putative beta-galactosidase - signalP detected - GPI anchored	met/carb/secreted /gpi	EC	0	98.4
g100299.t1	XP_026480272.1	0.6514	putative alcohol dehydrogenase	met/energy	REFSEQ-INVERTEBRATE	0	72.8
g100324.t1	XP_026471548.1	0.2293	putative mitochondrial enolase superfamily member 1-like protein	met/energy	REFSEQ-INVERTEBRATE	0	99.7
g100605.t1	XP_026469071.1	0.1171	putative lipoyltransferase 1	met/energy	REFSEQ-INVERTEBRATE	0	93.7
g10143.t1	XP_026463601.1	0.0471	putative alpha-aminoadipic semialdehyde synthase	met/energy	REFSEQ-INVERTEBRATE	0	100
g101748.t1	XP_026462261.1	0.0719	putative methylglutaconyl-coa hydratase	met/energy	REFSEQ-INVERTEBRATE	0	100
g11316.t1	XP_026474128.1	0.11	putative mitochondrial proton-calcium exchanger protein	met/energy	REFSEQ-INVERTEBRATE	0	100.8
g12082.t1	XP_026479873.1	0.2683	putative mitochondrial gtpase 1-like protein	met/energy	REFSEQ-INVERTEBRATE	0	99
g12083.t1	XP_026478938.1	0.1421	putative succinate dehydrogenase	met/energy	REFSEQ-INVERTEBRATE	0	99.4
g15107.t1	XP_026464707.1	0.1351	putative d-2-hydroxyglutarate dehydrogenase	met/energy	REFSEQ-INVERTEBRATE	0	42.3
g15933.t1	XP_026466238.1	0.4108	putative cytochrome c oxidase assembly protein cox18	met/energy	REFSEQ-INVERTEBRATE	0	101
g16046.t1	XP_026474400.1	0.2776	putative transmembrane protein 11	met/energy	REFSEQ-INVERTEBRATE	0	92
g16134.t1	XP_026472119.1	0.038	tricarboxylate transport protein mitochondrial	met/energy	UNIPROTKB	0	85.2
g16598.t1	XP_026478891.1	0.3583	putative mitochondrial ribonuclease p protein 1	met/energy	REFSEQ-INVERTEBRATE	0	98.2
g18191.t1	XP_026463889.1	0.1528	putative mitochondrial basic amino acids transporter-like protein	met/energy	REFSEQ-INVERTEBRATE	0	98.4
g18254.t1	XP_026477909.1	0.073	putative mitochondrial 2-oxodicarboxylate carrier	met/energy	REFSEQ-INVERTEBRATE	0	99.6
g18263.t1	XP_026478257.1	0.0895	putative mitochondrial folate transporter-carrier-like protein	met/energy	REFSEQ-INVERTEBRATE	0	100
g18274.t1	XP_026479734.1	0.1007	putative methylmalonic aciduria and cystinuria type d	met/energy	REFSEQ-INVERTEBRATE	0	100
g18643.t1	XP_026479784.1	0.367	putative complex i intermediate-associated protein 30	met/energy	REFSEQ-INVERTEBRATE	0	98.7
g18720.t1	XP_026474753.1	0.1835	putative malate dehydrogenase oxaloacetate-decarboxylating nadp+	met/energy	EC	0	95.6
g19955.t1	XP_026481438.1	0.2316	putative mitochondrial thiamine pyrophosphate carrier-like protein	met/energy	REFSEQ-INVERTEBRATE	0	100
g20152.t1	XP_026468623.1	0.2571	putative cytochrome c oxidase assembly factor 7	met/energy	REFSEQ-INVERTEBRATE	0	100
g20481.t1	XP_026464069.1	0.0244	putative calcium-binding mitochondrial carrier protein scamc-2-like isoform x2	met/energy	REFSEQ-INVERTEBRATE	0	60.2
g20697.t1	XP_026473399.1	0.1195	putative mitochondrial carrier protein rim2 isoform x2	met/energy	REFSEQ-INVERTEBRATE	0	95.7
g21050.t1	XP_026468884.1	0.0556	putative nad kinase 2	met/energy	REFSEQ-INVERTEBRATE	0	100
g21582.t1	XP_026471775.1	0.0193	putative calcium uptake protein 3	met/energy	REFSEQ-INVERTEBRATE	0	86.5
g22016.t1	XP_026471655.1	0.2858	putative stearoyl-coa 9-desaturase	met/energy	EC	0	86.9
g22034.t1	XP_026473654.1	0.1262	2-amino-3-ketobutyrate coenzyme A ligase mitochondrial	met/energy	UNIPROTKB	0	94.5
g22378.t1	XP_026470907.1	0.1013	putative cytochrome-b5 reductase	met/energy	EC	0	100.6
g23380.t1	XP_026468920.1	0.0484	putative mitochondrial dicarboxylate carrier-like protein	met/energy	REFSEQ-INVERTEBRATE	0	100
g23568.t1	XP_026475772.1	0.057	putative calcium uptake protein 1	met/energy	REFSEQ-INVERTEBRATE	0	101.1
g24208.t1	XP_026469207.1	0.0487	putative l-threonine 3-dehydrogenase	met/energy	REFSEQ-INVERTEBRATE	0	100
g24221.t1	XP_026469659.1	0.3277	putative glucose dehydrogenase	met/energy	REFSEQ-INVERTEBRATE	0	91.9
g24477.t1	XP_026464533.1	0.3227	putative leucine-rich ppr motif-containing protein	met/energy	REFSEQ-INVERTEBRATE	0	100
g24685.t1	XP_026470147.1	0.1299	putative allyl-alcohol dehydrogenase	met/energy	EC	0	99.3
g24764.t1	XP_026466797.1	0.9623	putative glucose dehydrogenase	met/energy	REFSEQ-INVERTEBRATE	0	97.5
g24771.t1	XP_026477714.1	0.3909	putative glucose dehydrogenase - signalP detected	met/energy	REFSEQ-INVERTEBRATE	0	81.2
g24903.t1	XP_026469957.1	0.1784	putative mitochondrial proton-calcium exchanger protein - 14 OH-glycosylation sites	met/energy	REFSEQ-INVERTEBRATE	0	100.8
g27110.t1	XP_026469160.1	0.0347	putative tetratricopeptide repeat protein 19	met/energy	REFSEQ-INVERTEBRATE	0	99.3
g27226.t1	XP_026468456.1	0.1837	putative mitochondrial ornithine transporter 1-like protein	met/energy	REFSEQ-INVERTEBRATE	0	87.9
g27451.t1	XP_026482308.1	0.4502	putative mitochondrial glutamate carrier 1-like protein	met/energy	REFSEQ-INVERTEBRATE	0	113.1
g27865.t1	XP_026469816.1	0.1206	putative tetratricopeptide repeat protein 19	met/energy	REFSEQ-INVERTEBRATE	0	99.4
g28804.t1	XP_026466926.1	0.0376	putative mitochondrial chaperone bcs1-like protein	met/energy	REFSEQ-INVERTEBRATE	0	99.7
g29519.t1	XP_026469480.1	0.1586	putative cytochrome b561 domain-containing protein 2	met/energy	REFSEQ-INVERTEBRATE	0	100
g30357.t1	XP_026473308.1	0.0561	putative sphingolipid 4-desaturase	met/energy	EC	0	98.4
g32034.t1	XP_026464169.1	0.0972	putative mitochondrial import inner membrane translocase subunit tim21 isoform x1	met/energy	REFSEQ-INVERTEBRATE	0	100
g32054.t1	XP_026463020.1	0.1005	putative atp synthase subunit o	met/energy	REFSEQ-INVERTEBRATE	0	100
g32404.t1	XP_026478001.1	0.248	putative transferase caf17	met/energy	REFSEQ-INVERTEBRATE	0	100.2
g32783.t1	XP_026482070.1	0.1998	CDD:229088 KOG1145 KOG1145 KOG1145 Mitochondrial translation initiationfactor 2 (IF-2; GTPase)	met/energy	KOG	0	94.1
g3290.t1	XP_026464886.1	0.3445	putative enoyl-coa delta isomerase 2	met/energy	REFSEQ-INVERTEBRATE	0	100
g33191.t1	XP_026470063.1	0.0605	putative mitochondrial uncoupling protein 4	met/energy	REFSEQ-INVERTEBRATE	0	97.4
g33197.t1	XP_026468121.1	0.1269	putative phosphatidate cytidylyltransferase	met/energy	REFSEQ-INVERTEBRATE	0	99
g3347.t1	XP_026478565.1	0.277	Peptide chain release factor 1-like mitochondrial	met/energy	UNIPROTKB	0	85.5
g33934.t1	XP_026472626.1	0.0914	putative trans-2-enoyl-coa reductase	met/energy	REFSEQ-INVERTEBRATE	0	92
g34165.t1	XP_026473341.1	0.0509	putative d-beta-hydroxybutyrate dehydrogenase	met/energy	REFSEQ-INVERTEBRATE	0	98.4
g34984.t1	XP_026477644.1	0.5507	putative mitochondrial ribonuclease p catalytic subunit-like protein	met/energy	REFSEQ-INVERTEBRATE	0	100
g35899.t1	XP_026481943.1	0.0792	putative alcohol dehydrogenase	met/energy	EC	0	99
g36078.t1	XP_026466619.1	0.0498	5-aminolevulinate synthase erythroid-specific mitochondrial	met/energy	UNIPROTKB	0	89.3
g36201.t1	XP_026470940.1	0.0774	putative pyruvate dehydrogenase phosphatase regulatory subunit	met/energy	REFSEQ-INVERTEBRATE	0	99.4
g36279.t1	XP_026461599.1	0.336	putative mitochondrial inner membrane protein oxa1l	met/energy	REFSEQ-INVERTEBRATE	0	100.4
g36705.t1	XP_026471384.1	0.2917	putative coenzyme q-binding protein coq10 log b	met/energy	REFSEQ-INVERTEBRATE	0	100.4
g38003.t1	XP_026462832.1	0.1005	putative sarcosine dehydrogenase	met/energy	REFSEQ-INVERTEBRATE	0	95.7
g39124.t1	XP_026463877.1	0.1039	putative mitochondrial folate transporter-carrier-like protein	met/energy	REFSEQ-INVERTEBRATE	0	99
g39763.t2	XP_026477516.1	0.4582	putative glucose dehydrogenase - signalP detected	met/energy	REFSEQ-INVERTEBRATE	0	99.8
g40831.t1	XP_026468800.1	0.1692	putative mitochondrial amidoxime-reducing component 1	met/energy	REFSEQ-INVERTEBRATE	0	99.3
g40894.t1	XP_026479293.1	0.5852	putative pentatricopeptide repeat-containing protein 1	met/energy	REFSEQ-INVERTEBRATE	0	98.9
g40997.t1	XP_026477453.1	0.5171	putative mitochondrial sodium-calcium exchanger protein	met/energy	REFSEQ-INVERTEBRATE	0	99.6
g41239.t1	XP_026482464.1	0.2045	putative malate dehydrogenase oxaloacetate-decarboxylating nadp+	met/energy	EC	0	100.3
g41430.t1	XP_026465404.1	0.0839	putative tyrosinase	met/energy	EC	0	64.9
g41431.t1	XP_026465401.1	0.0893	putative atp-dependent rna helicase suv3	met/energy	REFSEQ-INVERTEBRATE	0	95.9
g41706.t1	XP_026465785.1	0.2579	putative atp synthase subunit d	met/energy	REFSEQ-INVERTEBRATE	0	100
g42323.t1	XP_026463957.1	0.0946	Cysteine desulfurase mitochondrial	met/energy	UNIPROTKB	0	89.1
g42639.t1	XP_026472362.1	0.1463	putative twinkle protein	met/energy	REFSEQ-INVERTEBRATE	0	77.8
g4385.t1	XP_026478863.1	0.16	putative atp synthase mitochondrial f1 complex assembly factor 1	met/energy	REFSEQ-INVERTEBRATE	0	99.6
g4436.t1	XP_026463199.1	0.0427	putative malate dehydrogenase	met/energy	EC	0	98
g44562.t1	XP_026476484.1	0.1891	putative stearoyl-coa 9-desaturase	met/energy	EC	0	98.8
g44944.t1	XP_026476705.1	0.1598	putative cytochrome c oxidase subunit 4 isoform 1	met/energy	REFSEQ-INVERTEBRATE	0	101.7
g45670.t1	XP_026470788.1	0.494	putative alpha-ketoglutarate-dependent dioxygenase alkb protein 7	met/energy	REFSEQ-INVERTEBRATE	0	99.6
g46073.t1	XP_026479708.1	0.8873	putative fast kinase domain-containing protein 5	met/energy	REFSEQ-INVERTEBRATE	0	99
g48454.t1	XP_026479516.1	0.4366	putative l-2-hydroxyglutarate dehydrogenase	met/energy	REFSEQ-INVERTEBRATE	0	97
g49595.t1	XP_026462808.1	0.2889	putative cytochrome b5-related protein	met/energy	REFSEQ-INVERTEBRATE	0	99
g4969.t1	XP_026468797.1	0.1339	putative eukaryotic sulfide quinone oxidoreductase	met/energy	EC	0	83.5
g49785.t1	XP_026463085.1	0.2899	putative glycerol-3-phosphate acyltransferase 1	met/energy	REFSEQ-INVERTEBRATE	0	53.8
g50255.t1	XP_026462869.1	0.0254	putative glycine cleavage system h protein	met/energy	REFSEQ-INVERTEBRATE	0	100
g50392.t1	XP_026479342.1	0.1705	putative citrate synthase 2	met/energy	REFSEQ-INVERTEBRATE	0	80
g50607.t1	XP_026476780.1	0.0986	putative d-beta-hydroxybutyrate dehydrogenase - signalP detected	met/energy	REFSEQ-INVERTEBRATE	0	100.2
g5107.t1	XP_026479299.1	0.4164	putative reticulon-4-interacting protein 1	met/energy	REFSEQ-INVERTEBRATE	0	95.9
g5168.t1	XP_026481298.1	0.1672	putative sulfite oxidase	met/energy	REFSEQ-INVERTEBRATE	0	100
g5229.t1	XP_026469995.1	0.2396	putative glucose dehydrogenase	met/energy	REFSEQ-INVERTEBRATE	0	97.3
g5283.t1	XP_026480869.1	0.1141	putative mitochondrial glycine transporter b-like isoform x1	met/energy	REFSEQ-INVERTEBRATE	0	98.6
g52878.t1	XP_026461730.1	0.1508	putative 3-hydroxyisobutyryl-coa hydrolase	met/energy	REFSEQ-INVERTEBRATE	0	100
g53864.t1	XP_026476698.1	0.0745	putative mitochondrial import inner membrane translocase subunit tim17-b-like protein	met/energy	REFSEQ-INVERTEBRATE	0	95
g54627.t1	XP_026466570.1	0.1212	putative glucose dehydrogenase	met/energy	REFSEQ-INVERTEBRATE	0	83
g54629.t1	XP_026467251.1	0.1173	putative glucose dehydrogenase	met/energy	REFSEQ-INVERTEBRATE	0	83.3
g54630.t1	XP_026467252.1	0.2894	putative glucose dehydrogenase	met/energy	REFSEQ-INVERTEBRATE	0	100.1
g54640.t1	XP_026479581.1	0.4579	putative glucose dehydrogenase - signalP detected	met/energy	REFSEQ-INVERTEBRATE	0	99.5
g54649.t1	XP_026466568.1	0.0632	putative glucose dehydrogenase	met/energy	REFSEQ-INVERTEBRATE	0	99.3
g54658.t1	XP_026466878.1	0.0739	putative glucose dehydrogenase	met/energy	REFSEQ-INVERTEBRATE	0	93.4
g55030.t1	XP_026482022.1	0.1974	putative persulfide dioxygenase ethe1	met/energy	REFSEQ-INVERTEBRATE	0	99
g55441.t1	XP_026474446.1	0.1654	putative mitochondrial import inner membrane translocase subunit tim22	met/energy	REFSEQ-INVERTEBRATE	0	100
g56759.t1	XP_026472996.1	0.053	putative mitochondrial 2-oxoglutarate-malate carrier protein	met/energy	REFSEQ-INVERTEBRATE	0	99.6
g5813.t1	XP_026474609.1	0.0321	putative mitochondrial uncoupling protein 2	met/energy	REFSEQ-INVERTEBRATE	0	77.3
g58455.t1	XP_026477179.1	0.1065	putative acylpyruvase fahd1	met/energy	REFSEQ-INVERTEBRATE	0	99.5
g6067.t1	XP_026461896.1	0.6514	putative peptide deformylase	met/energy	REFSEQ-INVERTEBRATE	0	100
g60692.t1	XP_026480481.1	0.3736	putative mitochondrial mrna pseudouridine synthase trub2-like protein	met/energy	REFSEQ-INVERTEBRATE	0	99.6
g61168.t1	XP_026466721.1	0.102	putative complement component 1 q subcomponent-binding protein	met/energy	REFSEQ-INVERTEBRATE	0	100.3
g61264.t1	XP_026473739.1	0.0149	putative glucose dehydrogenase	met/energy	REFSEQ-INVERTEBRATE	0	100
g61459.t1	XP_026461486.1	0.1435	putative succinate dehydrogenase cytochrome subunit	met/energy	REFSEQ-INVERTEBRATE	0	100
g61974.t1	XP_026474036.1	0.336	putative protein myg1	met/energy	REFSEQ-INVERTEBRATE	0	99.7
g63653.t1	XP_026469768.1	0.1175	putative mitochondrial import receptor subunit tom40 protein	met/energy	REFSEQ-INVERTEBRATE	0	100
g63989.t1	XP_026478050.1	0.1284	putative nadp-retinol dehydrogenase	met/energy	EC	0	94.9
g64402.t1	XP_026476884.1	0.0817	putative mitochondrial rho gtpase-like protein	met/energy	REFSEQ-INVERTEBRATE	0	103.5
g65582.t1	XP_026481804.1	0.0264	putative mitochondrial import inner membrane translocase subunit tim44-like protein	met/energy	REFSEQ-INVERTEBRATE	0	100
g65986.t1	XP_026472770.1	0.0665	putative mitochondrial import receptor subunit tom40 protein 1	met/energy	REFSEQ-INVERTEBRATE	0	100
g66467.t1	XP_026468810.1	0.0135	putative mitochondrial fission 1 protein	met/energy	REFSEQ-INVERTEBRATE	0	100
g67432.t1	XP_026478943.1	0.2034	putative atp synthase mitochondrial f1 complex assembly factor 2-like protein	met/energy	REFSEQ-INVERTEBRATE	0	92.2
g67442.t1	XP_026464641.1	0.1633	putative mitochondrial glutamate carrier 1-like protein - signalP detected	met/energy	REFSEQ-INVERTEBRATE	0	93.4
g67754.t1	XP_026466320.1	0.1391	putative mitochondrial coenzyme a transporter slc25a42 isoform x2	met/energy	REFSEQ-INVERTEBRATE	0	79.7
g67771.t1	XP_026477053.1	0.5162	putative ubiquinol-cytochrome-c reductase complex assembly factor 1-like protein	met/energy	REFSEQ-INVERTEBRATE	0	98.8
g69686.t1	XP_026477812.1	0.2449	putative atp synthase subunit b	met/energy	REFSEQ-INVERTEBRATE	0	97.2
g70865.t1	XP_026478686.1	0.1481	putative acylglycerol kinase	met/energy	REFSEQ-INVERTEBRATE	0	100.2
g70972.t1	XP_026480253.1	0.7007	putative dimethyladenosine transferase 2	met/energy	REFSEQ-INVERTEBRATE	0	94.7
g73363.t1	XP_026471694.1	0.1501	putative pyruvate dehydrogenase acetyl-transferring kinase	met/energy	REFSEQ-INVERTEBRATE	0	77.1
g75123.t1	XP_026482084.1	0.0554	putative stearoyl-coa 9-desaturase	met/energy	EC	0	101.3
g75758.t1	XP_026477154.1	0.1342	putative stomatin-like protein 2	met/energy	REFSEQ-INVERTEBRATE	0	100.7
g76100.t1	XP_026473190.1	0.1252	putative pyruvate dehydrogenase	met/energy	REFSEQ-INVERTEBRATE	0	90.8
g77468.t1	XP_026466804.1	0.0887	putative glucose dehydrogenase - signalP detected	met/energy	REFSEQ-INVERTEBRATE	0	108.4
g79103.t1	XP_026467260.1	0.2542	putative glucose dehydrogenase	met/energy	REFSEQ-INVERTEBRATE	0	80
g79138.t1	XP_026473579.1	0.2073	putative reticulon-4-interacting protein 1	met/energy	REFSEQ-INVERTEBRATE	0	100
g79276.t1	XP_026471818.1	0.3911	putative pentatricopeptide repeat-containing protein 2	met/energy	REFSEQ-INVERTEBRATE	0	101
g80438.t1	XP_026468650.1	0.4552	putative ubiquinone biosynthesis protein coq9	met/energy	REFSEQ-INVERTEBRATE	0	94.2
g81971.t1	XP_026480987.1	0.0814	putative mitochondrial uncoupling protein bmcp	met/energy	REFSEQ-INVERTEBRATE	0	100
g82941.t1	XP_026461222.1	0.3696	hypothetical protein	met/energy	REFSEQ-INVERTEBRATE	0	99.2
g83497.t1	XP_026477503.1	0.3459	putative ubiquinone biosynthesis protein coq4	met/energy	REFSEQ-INVERTEBRATE	0	100
g83575.t1	XP_026469242.1	0.5265	putative cytochrome b561 domain-containing protein 2	met/energy	REFSEQ-INVERTEBRATE	0	99.2
g83849.t1	XP_026474554.1	0.0833	putative s-adenosylmethionine mitochondrial carrier	met/energy	REFSEQ-INVERTEBRATE	0	98.9
g85391.t1	XP_026477243.1	0.6501	putative enolase-phosphatase e1-like protein - 24 OH-glycosylation sites	met/energy	REFSEQ-INVERTEBRATE	0	60.6
g85923.t1	XP_026469802.1	0.2554	putative mitochondrial ornithine transporter 2-like protein	met/energy	REFSEQ-INVERTEBRATE	0	95
g88018.t1	XP_026480453.1	0.0282	putative calcium-binding mitochondrial carrier protein aralar1 isoform x1	met/energy	REFSEQ-INVERTEBRATE	0	66.5
g89402.t1	XP_026464193.1	0.2375	putative mitochondrial import inner membrane translocase subunit tim50-c-like protein	met/energy	REFSEQ-INVERTEBRATE	0	92.6
g92204.t1	XP_026473774.1	0.04	putative mitochondrial import inner membrane translocase subunit tim23-like protein	met/energy	REFSEQ-INVERTEBRATE	0	100
g9315.t1	XP_026480869.1	0.1141	putative mitochondrial glycine transporter b-like isoform x1	met/energy	REFSEQ-INVERTEBRATE	0	98.2
g93199.t1	XP_026470340.1	0.1093	putative peptidyl-prolyl cis-trans isomerase d	met/energy	REFSEQ-INVERTEBRATE	0	98.9
g94898.t1	XP_026466366.1	0.1036	putative holocytochrome-c synthase	met/energy	EC	0	101.4
g95373.t1	XP_026473479.1	0.1711	putative mitochondrial carrier protein	met/energy	REFSEQ-INVERTEBRATE	0	100
g96886.t1	XP_026472800.1	0.1466	putative mitochondrial intermediate peptidase	met/energy	EC	0	77.7
g97949.t1	XP_026470447.1	0.1606	putative mitochondrial fission process protein 1	met/energy	REFSEQ-INVERTEBRATE	0	100
g10135.t1	XP_026463976.1	0.2515	putative hydroxyacid-oxoacid transhydrogenase - GPI anchored	met/energy/gpi	REFSEQ-INVERTEBRATE	0	94.4
g19954.t1	XP_026481437.1	0.1229	putative mitochondrial thiamine pyrophosphate carrier-like protein - GPI anchored	met/energy/gpi	REFSEQ-INVERTEBRATE	0	100
g102285.t1	XP_026478452.1	0.1003	putative cystathionine gamma-lyase	met/int	EC	0	96.5
g102286.t1	XP_026478860.1	0.0639	putative cystathionine gamma-lyase	met/int	EC	0	95.9
g103067.t1	XP_026476631.1	0.2781	putative diphthine methyltransferase-like protein	met/int	REFSEQ-INVERTEBRATE	0	100.2
g11009.t1	XP_026481071.1	0.429	putative multiple inositol polyphosphate phosphatase 1-like protein - signalP detected	met/int	REFSEQ-INVERTEBRATE	0	96.9
g11189.t1	XP_026482233.1	0.1014	putative mrna m6a methyltransferase	met/int	EC	0	102.4
g12323.t1	XP_026465673.1	0.4663	putative rna methyltransferase	met/int	REFSEQ-INVERTEBRATE	0	100
g13554.t1	XP_026475741.1	0.3736	putative 25s rrna cytosine-c5-methyltransferase nop2	met/int	REFSEQ-INVERTEBRATE	0	104.2
g14199.t1	XP_026471594.1	0.4351	putative 5-methylcytosine rrna methyltransferase nsun4-like protein	met/int	REFSEQ-INVERTEBRATE	0	82.7
g15909.t1	XP_026472633.1	0.2898	putative eef1a lysine methyltransferase 2-like protein	met/int	REFSEQ-INVERTEBRATE	0	97.4
g16091.t1	XP_026461639.1	0.1557	putative dna methyltransferase 1-associated protein 1 - 12 OH-glycosylation sites	met/int	REFSEQ-INVERTEBRATE	0	100.2
g16520.t1	XP_026471288.1	0.0702	putative n6-adenosine-methyltransferase non-catalytic subunit	met/int	REFSEQ-INVERTEBRATE	0	100
g23557.t1	XP_026476007.1	0.0928	putative 18s rrna	met/int	EC	0	100.6
g24246.t1	XP_026468547.1	0.0823	putative methyltransferase-like protein 23	met/int	REFSEQ-INVERTEBRATE	0	99.5
g24578.t1	XP_026461615.1	0.0751	putative adp-ribosyl cyclase-cyclic adp-ribose hydrolase	met/int	EC	0	74.2
g24783.t1	XP_026469249.1	0.6139	putative methyltransferase btm2	met/int	REFSEQ-INVERTEBRATE	0	96
g26774.t1	XP_026481262.1	0.5042	putative methyltransferase-like protein 9	met/int	REFSEQ-INVERTEBRATE	0	60.4
g2688.t1	XP_026472676.1	0.0858	putative pyridoxal-dependent decarboxylase domain-containing protein 1 - 14 OH-glycosylation sites	met/int	REFSEQ-INVERTEBRATE	0	99.8
g27591.t1	XP_026477300.1	0.5898	protein-lysine n-methyltransferase eef2kmt	met/int	REFSEQ-INVERTEBRATE	0	90.1
g30600.t1	XP_026482205.1	0.2503	putative methyltransferase	met/int	REFSEQ-INVERTEBRATE	0	100.2
g38342.t1	XP_026468707.1	0.2059	putative gpi transamidase component pig-t - signalP detected	met/int	REFSEQ-INVERTEBRATE	0	100
g3875.t1	XP_026473408.1	0.2586	putative n-lysine methyltransferase kmt5a-a	met/int	REFSEQ-INVERTEBRATE	0	98.2
g39409.t1	XP_026469181.1	0.266	putative methyltransferase-like 26	met/int	REFSEQ-INVERTEBRATE	0	97.6
g39691.t1	XP_026463102.1	0.8577	protein arginine n-methyltransferase 9	met/int	REFSEQ-INVERTEBRATE	0	96.1
g40192.t1	XP_026477728.1	0.4252	putative small rna 2'-o-methyltransferase-like protein	met/int	REFSEQ-INVERTEBRATE	0	64.3
g40890.t1	XP_026468320.1	0.0959	putative 34-dihydroxyphenylacetaldehyde synthase	met/int	EC	0	94
g41708.t1	XP_026464875.1	0.3051	putative type iii protein arginine methyltransferase	met/int	EC	0	101.7
g41926.t1	XP_026477781.1	0.1088	putative methyltransferase-like protein 5	met/int	REFSEQ-INVERTEBRATE	0	68
g42380.t1	XP_026467623.1	0.2447	putative mrna guanine-n7--methyltransferase	met/int	EC	0	82.4
g43361.t1	XP_026473375.1	0.162	putative leucine carboxyl methyltransferase 1-like protein	met/int	REFSEQ-INVERTEBRATE	0	92.8
g44809.t1	XP_026476959.1	1.0561	putative small rna 2'-o-methyltransferase-like protein	met/int	REFSEQ-INVERTEBRATE	0	98.8
g47668.t1	XP_026478292.1	0.4109	putative protoporphyrinogen oxidase	met/int	EC	0	98.3
g48149.t1	XP_026478168.1	0.0798	putative carnosine n-methyltransferase	met/int	EC	0	80.1
g48719.t1	XP_026476713.1	0.1303	putative sphinganine-1-phosphate aldolase	met/int	EC	0	96.8
g4897.t1	XP_026478658.1	0.3115	putative methyltransferase-like protein 17	met/int	REFSEQ-INVERTEBRATE	0	54.4
g4902.t1	XP_026480088.1	0.2691	putative methyltransferase-like protein 17	met/int	REFSEQ-INVERTEBRATE	0	52.6
g49622.t1	XP_026478224.1	0.0785	putative glycine n-methyltransferase	met/int	EC	0	98.9
g50444.t1	XP_026473318.1	0.4632	putative rna methyltransferase bin3 - 10 OH-glycosylation sites	met/int	REFSEQ-INVERTEBRATE	0	81
g50456.t2	XP_026475959.1	0.2907	putative 28s rrna cytosine-c5-methyltransferase	met/int	REFSEQ-INVERTEBRATE	0	56.2
g51540.t1	XP_026464975.1	0.4877	putative u6 small nuclear rna	met/int	REFSEQ-INVERTEBRATE	0	91.6
g52358.t1	XP_026479323.1	0.0934	putative gpi-anchor transamidase - signalP detected	met/int	REFSEQ-INVERTEBRATE	0	98.7
g55460.t1	XP_026476740.1	0.3106	putative methyltransferase-like protein	met/int	REFSEQ-INVERTEBRATE	0	92.6
g59683.t1	XP_026470250.1	0.034	putative mrna 2'-o-methyladenosine-n6--methyltransferase	met/int	EC	0	99.8
g61170.t1	XP_026466654.1	0.2402	putative gpi transamidase component pig-s	met/int	REFSEQ-INVERTEBRATE	0	97.8
g61700.t1	XP_026481503.1	0.3449	putative methyltransferase-like protein 22	met/int	REFSEQ-INVERTEBRATE	0	98.6
g61911.t1	XP_026480230.1	0.3295	putative dna cytosine-5--methyltransferase	met/int	EC	0	98
g6274.t1	XP_026468181.1	0.2634	putative methyltransferase-like protein 6	met/int	REFSEQ-INVERTEBRATE	0	95.7
g64868.t1	XP_026468602.1	0.2	putative methyltransferase-like protein 13	met/int	REFSEQ-INVERTEBRATE	0	100
g65083.t1	XP_026466315.1	0.1662	putative pyridoxal kinase	met/int	EC	0	97.9
g72200.t1	XP_026479270.1	0.4563	putative methyltransferase cap1	met/int	EC	0	101.3
g73788.t1	XP_026468731.1	0.2162	putative type ii protein arginine methyltransferase	met/int	EC	0	98.1
g77615.t1	XP_026477706.1	0.1924	putative biotin-protein ligase	met/int	REFSEQ-INVERTEBRATE	0	89.3
g77774.t1	XP_026477874.1	0.4977	putative methyltransferase-like protein 4	met/int	REFSEQ-INVERTEBRATE	0	100.5
g79328.t1	XP_026465274.1	0.28	putative adp-ribosyl cyclase-cyclic adp-ribose hydrolase - signalP detected	met/int	EC	0	89.4
g80212.t1	XP_026474800.1	0.4569	putative peptide-n4-n-acetyl-beta-glucosaminylasparagine amidase	met/int	EC	0	100.1
g82804.t1	XP_026464340.1	0.737	putative methyltransferase tarbp1	met/int	REFSEQ-INVERTEBRATE	0	59.3
g83848.t1	XP_026474551.1	0.2356	putative adp-ribosyl cyclase-cyclic adp-ribose hydrolase - signalP detected	met/int	EC	0	97
g87971.t1	XP_026473673.1	0.4338	putative methyltransferase-like protein 25	met/int	REFSEQ-INVERTEBRATE	0	81.5
g89323.t1	XP_026465353.1	0.1809	putative type i protein arginine methyltransferase	met/int	EC	0	100.3
g9342.t1	XP_026481114.1	0.2821	putative eef1a lysine methyltransferase 1-like protein	met/int	REFSEQ-INVERTEBRATE	0	99
g93944.t1	XP_026474669.1	0.5484	putative methyltransferase-like protein 25	met/int	REFSEQ-INVERTEBRATE	0	100.6
g94152.t1	XP_026468803.1	0.0664	putative omega-amidase	met/int	EC	0	97.4
g94174.t1	XP_026462077.1	0.2164	putative omega-amidase	met/int	EC	0	85.5
g94300.t1	XP_026477840.1	0.5324	putative histidine protein methyltransferase 1	met/int	REFSEQ-INVERTEBRATE	0	101.1
g94899.t1	XP_026466365.1	0.4075	putative rrna n6-adenosine-methyltransferase zcchc4 isoform x2	met/int	REFSEQ-INVERTEBRATE	0	92.3
g9520.t1	XP_026472287.1	0.0391	putative type i protein arginine methyltransferase	met/int	EC	0	93.4
g95244.t1	XP_026467623.1	0.2447	putative mrna guanine-n7--methyltransferase	met/int	EC	0	82.4
g97797.t1	XP_026470996.1	0.152	putative adp-ribosyl cyclase-cyclic adp-ribose hydrolase	met/int	EC	0	79.5
g9927.t1	XP_026468822.1	0.2313	putative atp-dependent nadph-hydrate dehydratase	met/int	EC	0	98.9
g23240.t1	XP_026480413.1	0.2218	putative multiple inositol polyphosphate phosphatase 1-like protein - signalP detected - GPI anchored	met/int/gpi	REFSEQ-INVERTEBRATE	0	98.9
g10106.t1	XP_026463090.1	0.04	putative p phospholipid transporter	met/lipd	EC	0	94.7
g102969.t1	XP_026462586.1	0.0867	putative phospholipase d	met/lipd	EC	0	104.2
g10556.t1	XP_026479980.1	0.1182	putative dimethylallyltranstransferase	met/lipd	EC	0	94.5
g10819.t1	XP_026469017.1	0.2463	putative adipocyte plasma membrane-associated protein	met/lipd	REFSEQ-INVERTEBRATE	0	102.1
g11188.t1	XP_026482235.1	0.1865	putative sterol o-acyltransferase	met/lipd	EC	0	97.4
g12467.t1	XP_026474809.1	0.1856	putative fatty acyl-coa synthetase and rna processing-associated kinase 1-like isoform x3	met/lipd	REFSEQ-INVERTEBRATE	0	101.3
g13937.t1	XP_026482018.1	0.1777	putative 2-acylglycerol o-acyltransferase	met/lipd	EC	0	90.2
g14551.t1	XP_026471002.1	0.2174	putative palmitoyltransferase zdhhc24	met/lipd	REFSEQ-INVERTEBRATE	0	98.5
g14664.t1	XP_026471643.1	0.0925	putative elongation of very long chain fatty acids protein	met/lipd	REFSEQ-INVERTEBRATE	0	85.6
g1682.t1	XP_026478216.1	0.1183	putative steroid hormone receptor err2-like protein	met/lipd	REFSEQ-INVERTEBRATE	0	98.9
g17525.t1	XP_026475145.1	0.1129	putative lipid storage droplets surface-binding protein 1	met/lipd	REFSEQ-INVERTEBRATE	0	89.1
g18136.t1	XP_026482535.1	0.2468	putative phospholipase b1	met/lipd	REFSEQ-INVERTEBRATE	0	39.9
g18929.t1	XP_026470359.1	0.3138	putative elongation of very long chain fatty acids protein	met/lipd	REFSEQ-INVERTEBRATE	0	78.4
g19098.t1	XP_026477233.1	0.3059	putative acyl-coa synthetase family member 3	met/lipd	REFSEQ-INVERTEBRATE	0	98.9
g19374.t1	XP_026478311.1	0.0867	putative hydroxysteroid dehydrogenase-like protein 2	met/lipd	REFSEQ-INVERTEBRATE	0	68.1
g20386.t1	XP_026466348.1	0.174	putative phospholipase ddhd1-like isoform x2	met/lipd	REFSEQ-INVERTEBRATE	0	101.3
g20725.t1	XP_026469149.1	0.2212	putative short-chain acyl-coa dehydrogenase	met/lipd	EC	0	91
g21455.t1	XP_026478236.1	0.1056	putative acyl-coa oxidase	met/lipd	EC	0	100.5
g22082.t1	XP_026473412.1	0.1161	putative oxysterol-binding protein-related protein 11-like isoform x2	met/lipd	REFSEQ-INVERTEBRATE	0	88.8
g23206.t1	XP_026463128.1	0.2661	putative 1-acylglycerophosphocholine o-acyltransferase	met/lipd	EC	0	88.7
g23379.t1	XP_026469690.1	0.1839	putative diacylglycerol kinase atp	met/lipd	EC	0	84
g23763.t1	XP_026476960.1	0.2089	putative diphosphate specific	met/lipd	EC	0	77.4
g24244.t1	XP_026468546.1	0.5567	putative acyl-coa-binding domain-containing protein 6	met/lipd	REFSEQ-INVERTEBRATE	0	97.6
g24490.t1	XP_026463596.1	0.067	Serine palmitoyltransferase 2	met/lipd	UNIPROTKB	0	92.1
g24729.t1	XP_026476385.1	0.0824	3-hydroxyacyl-CoA dehydrogenase type-2	met/lipd	UNIPROTKB	0	100
g26586.t1	XP_026477936.1	0.1623	putative acyl-coenzyme a diphosphatase fitm2	met/lipd	REFSEQ-INVERTEBRATE	0	93.4
g28806.t1	XP_026466947.1	0.0361	putative acyl-coenzyme a thioesterase 9	met/lipd	REFSEQ-INVERTEBRATE	0	100
g2892.t1	XP_026473167.1	0.1447	Serine palmitoyltransferase 1	met/lipd	UNIPROTKB	0	98.3
g29655.t1	XP_026463706.1	0.0296	putative short-chain 2-methylacyl-coa dehydrogenase	met/lipd	EC	0	88.1
g29848.t1	XP_026479010.1	0.0923	putative prenylated rab acceptor protein 1	met/lipd	REFSEQ-INVERTEBRATE	0	100
g31200.t1	XP_026475197.1	0.2815	protein farnesyltransferase	met/lipd	EC	0	84.2
g31325.t1	XP_026468476.1	0.0648	putative diacylglycerol o-acyltransferase	met/lipd	EC	0	89.3
g32103.t1	XP_026480004.1	0.2123	protein-cysteine n-palmitoyltransferase rasp - signalP detected	met/lipd	REFSEQ-INVERTEBRATE	0	60.2
g33161.t1	XP_026470060.1	0.1016	putative lipase 3-like protein	met/lipd	REFSEQ-INVERTEBRATE	0	41.8
g33275.t1	XP_026470462.1	0.1917	putative 1-acylglycerophosphocholine o-acyltransferase	met/lipd	EC	0	90.7
g34276.t1	XP_026472604.1	0.0653	putative npc intracellular cholesterol transporter 1-like isoform x2	met/lipd	REFSEQ-INVERTEBRATE	0	97
g34817.t1	XP_026466145.1	0.0707	putative acetyl-coa c-acyltransferase	met/lipd	EC	0	92.4
g36778.t1	XP_026463048.1	0.0386	putative p phospholipid transporter	met/lipd	EC	0	104.7
g38207.t1	XP_026466818.1	0.1633	putative p phospholipid transporter	met/lipd	EC	0	98
g39024.t1	XP_026463805.1	0.0625	protein s-acyltransferase	met/lipd	EC	0	88.2
g39296.t1	XP_026463119.1	0.0568	85/88 kDa calcium-independent phospholipase A2	met/lipd	UNIPROTKB	0	99.3
g39767.t1	XP_026476808.1	0.0428	putative short-chain acyl-coa dehydrogenase	met/lipd	EC	0	93.6
g40256.t1	XP_026463552.1	0.1374	putative phospholipase a1 1-like protein	met/lipd	REFSEQ-INVERTEBRATE	0	66.1
g40263.t1	XP_026463547.1	0.194	putative pancreatic lipase-related protein 2	met/lipd	REFSEQ-INVERTEBRATE	0	72.2
g41018.t1	XP_026476828.1	0.1186	protein s-acyltransferase - signalP detected	met/lipd	EC	0	91.5
g41404.t1	XP_026466039.1	0.0792	putative pancreatic triacylglycerol lipase-like protein	met/lipd	REFSEQ-INVERTEBRATE	0	56.9
g41422.t1	XP_026464308.1	0.1583	putative alcohol-forming fatty acyl-coa reductase	met/lipd	EC	0	90.2
g41981.t1	XP_026480952.1	0.1254	putative acyl-coa-binding domain-containing protein 5	met/lipd	REFSEQ-INVERTEBRATE	0	99.3
g43513.t1	XP_026480615.1	0.0599	protein s-acyltransferase	met/lipd	EC	0	105.9
g44306.t2	XP_026470344.1	0.3062	putative phospholipid scramblase 1 isoform x2	met/lipd	REFSEQ-INVERTEBRATE	0	97.5
g44407.t2	XP_026466641.1	0.3037	putative carnitine o-octanoyltransferase	met/lipd	EC	0	97.7
g45515.t1	XP_026473424.1	0.1036	putative long-chain-fatty-acid-coa ligase	met/lipd	EC	0	89.3
g45664.t1	XP_026473367.1	0.1061	putative fatty acid amide hydrolase	met/lipd	EC	0	91.9
g45684.t1	XP_026469639.1	0.1955	putative steroidogenic acute regulatory protein	met/lipd	REFSEQ-INVERTEBRATE	0	96
g45984.t1	XP_026474097.1	0.1943	putative fatty acyl-coa reductase	met/lipd	REFSEQ-INVERTEBRATE	0	62.1
g46773.t1	XP_026469646.1	0.9618	putative phospholipase a1 member a-like protein	met/lipd	REFSEQ-INVERTEBRATE	0	87.5
g47657.t1	XP_026466760.1	0.3077	putative p phospholipid transporter	met/lipd	EC	0	88.2
g48052.t1	XP_026469818.1	0.4369	putative lipase 3-like protein	met/lipd	REFSEQ-INVERTEBRATE	0	79.4
g48096.t1	XP_026477174.1	0.1579	putative alkylglycerol monooxygenase	met/lipd	EC	0	95.9
g48712.t1	XP_026470349.1	0.0712	putative 3-oxoacid coa-transferase	met/lipd	EC	0	94.6
g49144.t1	XP_026464668.1	0.1212	protein geranylgeranyltransferase type ii	met/lipd	EC	0	88.5
g50478.t1	XP_026467430.1	0.0698	putative lysophospholipase	met/lipd	EC	0	90.4
g50757.t1	XP_026463736.1	0.0186	putative palmitoyl-protein hydrolase	met/lipd	EC	0	73.1
g51090.t1	XP_026471172.1	0.0569	putative carnitine o-palmitoyltransferase	met/lipd	EC	0	100
g51916.t1	XP_026476526.1	0.0474	putative long-chain-fatty-acid-coa ligase	met/lipd	EC	0	100.4
g54931.t1	XP_026465455.1	0.0274	putative sn1-specific diacylglycerol lipase beta-like protein	met/lipd	REFSEQ-INVERTEBRATE	0	42.3
g55450.t1	XP_026471127.1	0.0369	putative phosphoinositide phospholipase c	met/lipd	EC	0	95.8
g56481.t1	XP_026473317.1	0.1207	putative short-chain acyl-coa dehydrogenase	met/lipd	EC	0	91
g57349.t1	XP_026463791.1	0.11	putative 3-hydroxyacyl-coa dehydrogenase	met/lipd	EC	0	99.6
g58692.t1	XP_026471178.1	0.2423	putative very-long-chain 3-oxoacyl-coa synthase	met/lipd	EC	0	67
g58759.t1	XP_026473720.1	0.0475	putative acyl-coa oxidase	met/lipd	EC	0	99.5
g59506.t1	XP_026475102.1	0.1179	putative medium-chain acyl-coa dehydrogenase	met/lipd	EC	0	77
g59685.t1	XP_026470252.1	0.2073	putative alpha-methylacyl-coa racemase	met/lipd	EC	0	98.4
g60327.t1	XP_026468945.1	0.4712	putative lipase 3-like protein	met/lipd	REFSEQ-INVERTEBRATE	0	68.9
g61748.t1	XP_026469415.1	0.0878	putative sterol regulatory element-binding protein 1	met/lipd	REFSEQ-INVERTEBRATE	0	100.4
g61896.t1	XP_026480224.1	0.1148	putative 2-acylglycerol o-acyltransferase	met/lipd	EC	0	98.8
g64911.t1	XP_026472938.1	0.0576	putative sphingomyelin phosphodiesterase-like protein	met/lipd	REFSEQ-INVERTEBRATE	0	37.2
g65261.t1	XP_026474038.1	0.3781	putative lipid storage droplets surface-binding protein 2	met/lipd	REFSEQ-INVERTEBRATE	0	98.2
g65262.t1	XP_026473933.1	0.6654	putative lipid storage droplets surface-binding protein 2	met/lipd	REFSEQ-INVERTEBRATE	0	90.4
g66226.t1	XP_026467581.1	0.1132	putative alcohol-forming fatty acyl-coa reductase	met/lipd	EC	0	78.9
g68733.t1	XP_026470665.1	0.1282	putative alcohol-forming fatty acyl-coa reductase	met/lipd	EC	0	91.4
g69770.t1	XP_026476762.1	0.0692	putative acyl-coa oxidase	met/lipd	EC	0	99.7
g70049.t1	XP_026473027.1	0.2104	putative lipase maturation factor 2-like protein	met/lipd	REFSEQ-INVERTEBRATE	0	96.8
g71798.t1	XP_026475216.1	0.2372	putative lysophospholipid acyltransferase 7 isoform x1 - signalP detected	met/lipd	REFSEQ-INVERTEBRATE	0	85.5
g72674.t1	XP_026470486.1	0.0393	putative long-chain-fatty-acid-coa ligase	met/lipd	EC	0	96.2
g72681.t1	XP_026472331.1	0.0968	putative fatty acyl-coa reductase	met/lipd	REFSEQ-INVERTEBRATE	0	65
g72696.t1	XP_026470490.1	0.0725	putative alcohol-forming fatty acyl-coa reductase	met/lipd	EC	0	89.3
g72698.t1	XP_026462881.1	0.1232	putative alcohol-forming fatty acyl-coa reductase	met/lipd	EC	0	93
g7299.t1	XP_026480690.1	0.1641	putative glycerol-3-phosphate 1-o-acyltransferase - signalP detected	met/lipd	EC	0	102
g73693.t1	XP_026472182.1	0.1275	putative 17-beta-hydroxysteroid dehydrogenase 13-like isoform x2 - signalP detected	met/lipd	REFSEQ-INVERTEBRATE	0	100.3
g74055.t1	XP_026475537.1	0.8041	putative delta14-sterol reductase-like protein	met/lipd	REFSEQ-INVERTEBRATE	0	88.4
g7418.t1	XP_026475546.1	0.2728	putative prosaposin-like protein - signalP detected	met/lipd	REFSEQ-INVERTEBRATE	0	100.1
g7493.t1	XP_026466285.1	0.092	putative acetyl-coa c-acetyltransferase	met/lipd	EC	0	98
g75722.t1	XP_026465589.1	0.1389	putative palmitoyltransferase zdhhc3	met/lipd	REFSEQ-INVERTEBRATE	0	67.6
g77648.t1	XP_026466868.1	0.2289	putative phospholipase a-2-activating protein - 15 OH-glycosylation sites	met/lipd	REFSEQ-INVERTEBRATE	0	104.8
g78592.t1	XP_026473173.1	0.0443	putative glycerol-3-phosphate 1-o-acyltransferase - signalP detected	met/lipd	EC	0	99.7
g81545.t1	XP_026470401.1	0.1398	putative fatty acid synthase-like protein	met/lipd	REFSEQ-INVERTEBRATE	0	74.1
g8227.t1	XP_026476887.1	0.0731	putative arachidonate-coa ligase	met/lipd	EC	0	100.4
g8339.t2	XP_026465570.1	0.0613	putative fatty acid synthase	met/lipd	REFSEQ-INVERTEBRATE	0	42.4
g83528.t1	XP_026461564.1	0.0359	putative transmembrane protein adipocyte-associated 1 log isoform x1	met/lipd	REFSEQ-INVERTEBRATE	0	100.2
g84534.t1	XP_026474314.1	0.1318	putative alcohol-forming fatty acyl-coa reductase	met/lipd	EC	0	74
g84536.t1	XP_026470502.1	0.0792	putative fatty acyl-coa reductase	met/lipd	REFSEQ-INVERTEBRATE	0	43.7
g84905.t1	XP_026475123.1	0.1951	putative very-long-chain enoyl-coa reductase	met/lipd	EC	0	98
g86557.t1	XP_026465023.1	0.137	putative cholesterol 7-desaturase	met/lipd	EC	0	86.5
g8730.t1	XP_026463431.1	0.3391	putative medium-chain acyl-coa ligase	met/lipd	EC	0	89.3
g87702.t1	XP_026463179.1	0.0596	putative palmitoyltransferase zdhhc5-like protein	met/lipd	REFSEQ-INVERTEBRATE	0	100.4
g88652.t1	XP_026477017.1	0.181	putative caax prenyl protease 2-like protein - signalP detected	met/lipd	REFSEQ-INVERTEBRATE	0	97
g89358.t1	XP_026478388.1	0.131	putative lipid storage droplets surface-binding protein 2	met/lipd	REFSEQ-INVERTEBRATE	0	95.2
g90564.t1	XP_026468383.1	0.186	putative cdp-diacylglycerol-glycerol-3-phosphate 1-phosphatidyltransferase	met/lipd	EC	0	92
g91472.t1	XP_026464142.1	0.2071	protein geranylgeranyltransferase type i	met/lipd	EC	0	92
g9244.t1	XP_026473656.1	0.1089	putative 1-acylglycerophosphocholine o-acyltransferase	met/lipd	EC	0	89
g9254.t1	XP_026470805.1	0.1598	putative phospholipase b1	met/lipd	REFSEQ-INVERTEBRATE	0	77.9
g92787.t1	XP_026471026.1	0.312	putative phospholipase abhd3-like protein	met/lipd	REFSEQ-INVERTEBRATE	0	78.5
g95557.t1	XP_026466516.1	0.1337	putative diacylglycerol kinase atp	met/lipd	EC	0	81.7
g9648.t1	XP_026464235.1	0.0925	60 kDa lysophospholipase	met/lipd	UNIPROTKB	0	98.2
g97308.t1	XP_026475895.1	0.0936	putative very-long-chain acyl-coa dehydrogenase	met/lipd	EC	0	82
g9786.t1	XP_026468279.1	0.0598	putative acetyl-coa c-acyltransferase	met/lipd	EC	0	97
g97979.t1	XP_026466751.1	0.07	putative very-long-chain 3r-3-hydroxyacyl-coa dehydratase 3-like protein	met/lipd	REFSEQ-INVERTEBRATE	0	54.9
g98437.t1	XP_026462276.1	0.1967	putative phospholipid-transporting atpase ia	met/lipd	REFSEQ-INVERTEBRATE	0	46.5
g99182.t1	XP_026462704.1	0.0709	putative 2-hydroxyphytanoyl-coa lyase	met/lipd	EC	0	80
g82037.t1	XP_026474105.1	0.1956	MBW45679.1 11beta-hydroxysteroid dehydrogenase type 1 - 3 predicted membrane helices	met/lipd membrane	DIPTERA	0	100.3
g10168.t1	XP_026473728.1	0.2173	putative npc intracellular cholesterol transporter 1 protein - signalP detected - GPI anchored	met/lipd/gpi	REFSEQ-INVERTEBRATE	0	64.9
g13485.t2	XP_026481820.1	0.0948	Peroxisomal multifunctional enzyme type 2 - GPI anchored	met/lipd/gpi	UNIPROTKB	0	97.9
g4207.t1	XP_026468863.1	0.1235	putative enoyl-coa hydratase - GPI anchored	met/lipd/gpi	EC	0	96.3
g67768.t1	XP_026476934.1	0.736	putative sphingomyelin phosphodiesterase-like protein - GPI anchored	met/lipd/gpi	REFSEQ-INVERTEBRATE	0	76
g98936.t1	XP_026465832.1	0.037	putative sphingomyelin synthase-related 1-like protein - GPI anchored	met/lipd/gpi	REFSEQ-INVERTEBRATE	0	35.3
g103698.t1	XP_026461645.1	0.614	putative decapping and exoribonuclease protein	met/nuc	REFSEQ-INVERTEBRATE	0	100
g1090.t1	XP_026481227.1	0.1843	putative ribonuclease h	met/nuc	EC	0	92.5
g16883.t1	XP_026470855.1	0.2697	putative endoribonuclease dcr-1-like protein	met/nuc	REFSEQ-INVERTEBRATE	0	77.4
g17501.t1	XP_026474415.1	0.4661	putative werner syndrome-like exonuclease	met/nuc	REFSEQ-INVERTEBRATE	0	95.5
g22785.t1	XP_026465033.1	0.4304	putative exonuclease 1-like protein	met/nuc	REFSEQ-INVERTEBRATE	0	79.4
g23750.t1	XP_026476749.1	0.066	putative flap endonuclease 1-like protein	met/nuc	REFSEQ-INVERTEBRATE	0	100
g24720.t1	XP_026478254.1	0.2251	putative exonuclease mut-7 protein isoform x1	met/nuc	REFSEQ-INVERTEBRATE	0	101.2
g26941.t1	XP_026474962.1	0.0818	putative endoribonuclease	met/nuc	REFSEQ-INVERTEBRATE	0	89.2
g28694.t1	XP_026465753.1	0.0165	putative dna-apurinic or apyrimidinic site lyase	met/nuc	EC	0	98.3
g3094.t1	XP_026477520.1	0.3159	putative ribonuclease z	met/nuc	EC	0	78.3
g30991.t1	XP_026465354.1	0.287	DNA-(apurinic or apyrimidinic site) endonuclease	met/nuc	UNIPROTKB	0	98.4
g33937.t1	XP_026472477.1	0.2849	putative 5'-nucleotidase	met/nuc	EC	0	93.7
g34879.t1	XP_026467617.1	0.2496	putative xanthine dehydrogenase	met/nuc	EC	0	95.8
g36708.t1	XP_026469036.1	0.2147	putative polyu-specific endoribonuclease - signalP detected	met/nuc	REFSEQ-INVERTEBRATE	0	100
g37719.t1	XP_026464754.1	0.2552	putative exodeoxyribonuclease i	met/nuc	EC	0	87.7
g38007.t1	XP_026477995.1	0.1489	tigr00596 family dna_repair_endonuclease_xpf domain-containing protein	met/nuc	CDD	0	105.4
g38437.t1	XP_026466765.1	1.0086	putative crossover junction endonuclease mus81-like protein	met/nuc	REFSEQ-INVERTEBRATE	0	45.4
g44432.t1	XP_026470430.1	0.2029	putative ribonuclease p protein subunit p29	met/nuc	REFSEQ-INVERTEBRATE	0	100
g45469.t1	XP_026468538.1	0.0239	putative polya-specific ribonuclease	met/nuc	EC	0	96.1
g45545.t1	XP_026475394.1	0.5386	putative polya-specific ribonuclease	met/nuc	EC	0	82.2
g46094.t1	XP_026479696.1	0.4621	putative ribonucleases p-mrp protein subunit pop1	met/nuc	REFSEQ-INVERTEBRATE	0	100.1
g46573.t1	XP_026480898.1	0.1768	putative endonuclease g	met/nuc	REFSEQ-INVERTEBRATE	0	101.2
g5179.t1	XP_026481327.1	0.2194	putative 5'-nucleotidase	met/nuc	EC	0	97
g5219.t1	XP_026481512.1	0.1033	putative polya-specific ribonuclease	met/nuc	EC	0	106.5
g64994.t1	XP_026482436.1	0.6629	putative deoxyribonuclease-2-alpha	met/nuc	REFSEQ-INVERTEBRATE	0	65.1
g6941.t1	XP_026465948.1	0.2327	putative polya-specific ribonuclease	met/nuc	EC	0	98.1
g72162.t1	XP_026461907.1	0.0761	putative xanthine dehydrogenase	met/nuc	EC	0	100.5
g7330.t1	XP_026482668.1	0.3421	putative ribonuclease h2 subunit b-like isoform x1	met/nuc	REFSEQ-INVERTEBRATE	0	101
g75151.t1	XP_026481814.1	0.1962	Bifunctional purine biosynthesis protein ATIC - signalP detected	met/nuc	UNIPROTKB	0	86.5
g75595.t1	XP_026462271.1	0.2815	putative ribonuclease p protein	met/nuc	REFSEQ-INVERTEBRATE	0	100
g80068.t1	XP_026464702.1	0.0333	putative 5'-nucleotidase	met/nuc	EC	0	92.3
g80450.t1	XP_026475373.1	0.2732	putative ribonuclease p protein subunit p40	met/nuc	REFSEQ-INVERTEBRATE	0	59.2
g80605.t1	XP_026478620.1	0.1377	putative 5'-3' exoribonuclease 2	met/nuc	REFSEQ-INVERTEBRATE	0	71.8
g82540.t1	XP_026473244.1	0.0556	putative micrococcal nuclease	met/nuc	EC	0	74.6
g8297.t1	XP_026465209.1	0.7084	putative 5'-nucleotidase	met/nuc	EC	0	93.8
g84304.t1	XP_026461855.1	0.208	putative flap endonuclease gen-like protein	met/nuc	REFSEQ-INVERTEBRATE	0	97.8
g8750.t1	XP_026469296.1	0.0862	Bifunctional phosphoribosylaminoimidazole carboxylase/phosphoribosylaminoimidazole succinocarboxamide synthetase	met/nuc	UNIPROTKB	0	97
g89810.t1	XP_026479503.1	0.5865	putative endoribonuclease dicer	met/nuc	REFSEQ-INVERTEBRATE	0	93.4
g95468.t1	XP_026473353.1	0.2609	putative spleen exonuclease	met/nuc	EC	0	93.3
g97819.t1	XP_026472013.1	0.3306	putative thymidine kinase 2	met/nuc	REFSEQ-INVERTEBRATE	0	98.7
g100707.t1	XP_026473605.1	0.1692	putative nuclear pore complex protein	ne	REFSEQ-INVERTEBRATE	0	35.5
g21979.t1	XP_026467076.1	0.717	putative nucleoporin gle1-like protein	ne	REFSEQ-INVERTEBRATE	0	97.5
g26500.t1	XP_026465691.1	0.3655	putative nuclear pore glycoprotein p62 - 76 OH-glycosylation sites	ne	REFSEQ-INVERTEBRATE	0	105.1
g29423.t1	XP_026462549.1	0.2265	putative nucleoporin nup43	ne	REFSEQ-INVERTEBRATE	0	99.1
g30166.t1	XP_026474931.1	0.0769	Nucleoporin SEH1	ne	UNIPROTKB	0	92.7
g30506.t1	XP_026463445.1	0.2764	putative nuclear pore membrane glycoprotein - signalP detected	ne	REFSEQ-INVERTEBRATE	0	100.2
g32911.t1	XP_026475046.1	0.4507	putative nuclear pore complex protein nup98-nup96-like isoform x1	ne	REFSEQ-INVERTEBRATE	0	100.2
g35012.t1	XP_026478448.1	0.1931	putative nuclear pore complex protein	ne	REFSEQ-INVERTEBRATE	0	67
g36452.t1	XP_026479788.1	0.1543	putative nuclear pore complex protein	ne	REFSEQ-INVERTEBRATE	0	99.8
g39229.t1	XP_026463229.1	1.1626	putative nuclear pore complex protein - 63 OH-glycosylation sites	ne	REFSEQ-INVERTEBRATE	0	102.6
g44346.t1	XP_026476216.1	0.3086	putative nuclear pore complex protein nup85	ne	REFSEQ-INVERTEBRATE	0	100.1
g50092.t1	XP_026480813.1	0.0468	putative nucleoporin nup54	ne	REFSEQ-INVERTEBRATE	0	25.5
g64854.t1	XP_026468350.1	0.1676	putative nuclear pore complex protein	ne	REFSEQ-INVERTEBRATE	0	99.4
g64878.t1	XP_026468437.1	0.3079	putative nuclear pore complex protein	ne	REFSEQ-INVERTEBRATE	0	100
g6651.t1	XP_026473660.1	1.1229	putative nuclear pore complex protein nup88-like isoform x1	ne	REFSEQ-INVERTEBRATE	0	99.4
g6651.t2	XP_026473660.1	1.1229	putative nuclear pore complex protein nup88-like isoform x1	ne	REFSEQ-INVERTEBRATE	0	99.4
g70566.t1	XP_026462008.1	0.8275	putative nuclear pore complex protein - 18 OH-glycosylation sites	ne	REFSEQ-INVERTEBRATE	0	100.1
g7114.t1	XP_026466276.1	0.1966	putative nucleoporin nup37-like protein	ne	REFSEQ-INVERTEBRATE	0	98.7
g7571.t1	XP_026468235.1	0.9701	putative nucleoporin ndc1	ne	REFSEQ-INVERTEBRATE	0	63.4
g88161.t1	XP_026471310.1	0.4135	putative nucleoporin	ne	REFSEQ-INVERTEBRATE	0	100
g94439.t1	XP_026461775.1	0.1684	putative nucleoporin nup58 - 21 OH-glycosylation sites	ne	REFSEQ-INVERTEBRATE	0	101.3
g94797.t1	XP_026467032.1	0.5373	putative nuclear pore complex protein nup50 - 15 OH-glycosylation sites	ne	REFSEQ-INVERTEBRATE	0	105.8
g100130.t1	XP_026465564.1	0.649	putative dna repair protein xrcc1	nr	REFSEQ-INVERTEBRATE	0	100.7
g101128.t1	XP_026468705.1	0.1309	putative dna replication licensing factor mcm2-like protein	nr	REFSEQ-INVERTEBRATE	0	93.1
g102287.t1	XP_026479826.1	0.8502	putative dna topoisomerase 2-binding protein 1	nr	REFSEQ-INVERTEBRATE	0	98.5
g102435.t1	XP_026465806.1	0.0653	putative dna replication licensing factor mcm4-like isoform x2 - 13 OH-glycosylation sites - 13 NetOglyc sites	nr	REFSEQ-INVERTEBRATE	0	98.4
g102940.t1	XP_026470924.1	0.12	putative dna repair and recombination protein rad54	nr	REFSEQ-INVERTEBRATE	0	64.7
g105394.t1	XP_026472137.1	0.0229	putative histone deacetylase	nr	EC	0	70.7
g12380.t1	XP_026466219.1	0.0616	putative dna replication licensing factor mcm6-like protein	nr	REFSEQ-INVERTEBRATE	0	100
g12661.t1	XP_026480827.1	0.0153	putative histone deacetylase	nr	EC	0	89.8
g13924.t1	XP_026481893.1	0.275	putative histone-lysine n-methyltransferase setd3-like protein	nr	REFSEQ-INVERTEBRATE	0	50
g13940.t1	XP_026481800.1	0.1783	putative sin3 histone deacetylase corepressor complex component sds3-like protein	nr	REFSEQ-INVERTEBRATE	0	93
g13958.t1	XP_026482323.1	0.1079	putative histone deacetylase	nr	EC	0	103.9
g14646.t1	XP_026473943.1	0.1849	putative histone deacetylase	nr	EC	0	91.6
g15742.t1	XP_026472943.1	0.0751	putative mau2 chromatid cohesion factor	nr	REFSEQ-INVERTEBRATE	0	99.8
g16377.t1	XP_026467900.1	0.0694	putative histone deacetylase complex subunit sap30 protein isoform x2	nr	REFSEQ-INVERTEBRATE	0	100
g16592.t1	XP_026478844.1	0.1625	putative dna-directed dna polymerase	nr	EC	0	102.2
g17942.t1	XP_026464564.1	0.2806	putative dna repair protein rad50	nr	REFSEQ-INVERTEBRATE	0	91.6
g19682.t1	XP_026479273.1	0.3193	putative alkylated dna repair protein alkb log 8	nr	REFSEQ-INVERTEBRATE	0	102
g20798.t1	XP_026474123.1	0.4772	putative dna polymerase subunit gamma-2	nr	REFSEQ-INVERTEBRATE	0	96.9
g21064.t1	XP_026478091.1	0.1873	putative histone-lysine n-methyltransferase 2d - 20 OH-glycosylation sites	nr	REFSEQ-INVERTEBRATE	0	105
g21492.t1	XP_026478804.1	0.2361	putative dna polymerase epsilon subunit 2-like protein	nr	REFSEQ-INVERTEBRATE	0	94.8
g22182.t1	XP_026463869.1	0.4274	putative histone h4 transcription factor	nr	REFSEQ-INVERTEBRATE	0	89.7
g25613.t1	XP_026468732.1	0.2052	NOV48649.1 chromatin remodeling complex swi/snf component swi2	nr	FLEAS	0	59.7
g26888.t1	XP_026469473.1	0.3311	putative bromodomain-containing protein 8	nr	REFSEQ-INVERTEBRATE	0	101.1
g27411.t1	XP_026471923.1	0.088	putative dna repair protein rad51 log a	nr	REFSEQ-INVERTEBRATE	0	100.2
g2839.t1	XP_026472239.1	0.2139	putative bromodomain and wd repeat-containing protein 3	nr	REFSEQ-INVERTEBRATE	0	99.9
g30503.t1	XP_026464243.1	0.4968	putative dna repair protein complementing xp-c cells	nr	REFSEQ-INVERTEBRATE	0	101
g3066.t1	XP_026477001.1	0.0347	putative histone acetyltransferase	nr	EC	0	100.1
g32543.t1	XP_026463627.1	0.1853	putative polyhomeotic-proximal chromatin protein-like isoform x2 - 25 OH-glycosylation sites - 25 NetOglyc sites	nr	REFSEQ-INVERTEBRATE	0	52
g34008.t1	XP_026479100.1	0.0527	putative bromodomain-containing protein 2-like isoform x2 - 21 OH-glycosylation sites - 21 NetOglyc sites	nr	REFSEQ-INVERTEBRATE	0	105
g34537.t1	XP_026479709.1	0.7575	ATP-dependentDNA helicase	nr	CDD	0	101
g34538.t1	XP_026478490.1	0.3608	putative dna-directed dna polymerase	nr	EC	0	74.6
g34820.t1	XP_026466144.1	0.0229	putative chromatin-remodeling complex atpase chain iswi-like protein	nr	REFSEQ-INVERTEBRATE	0	99.4
g34868.t1	XP_026467621.1	0.0778	putative set1-ash2 histone methyltransferase complex subunit ash2	nr	REFSEQ-INVERTEBRATE	0	100
g35131.t1	XP_026468710.1	0.4535	putative histone-lysine n-methyltransferase suv39h2-like protein	nr	REFSEQ-INVERTEBRATE	0	100.8
g36432.t1	XP_026480471.1	0.0581	putative histone demethylase uty-like isoform x2	nr	REFSEQ-INVERTEBRATE	0	100
g36910.t1	XP_026470691.1	0.7359	putative dna polymerase delta subunit 3	nr	REFSEQ-INVERTEBRATE	0	105.4
g38435.t1	XP_026466222.1	0.0362	putative dna replication licensing factor mcm7-like protein	nr	REFSEQ-INVERTEBRATE	0	100
g39123.t2	XP_026465298.1	0.2992	putative chromatin assembly factor 1 subunit a	nr	REFSEQ-INVERTEBRATE	0	56.7
g39136.t1	XP_026465387.1	0.3143	putative histone acetyltransferase kat6a-like protein - 15 OH-glycosylation sites	nr	REFSEQ-INVERTEBRATE	0	102
g39140.t1	XP_026463012.1	0.0117	putative histone-binding protein caf1	nr	REFSEQ-INVERTEBRATE	0	99.7
g39227.t1	XP_026463508.1	0.873	putative histone-lysine n-methyltransferase	nr	REFSEQ-INVERTEBRATE	0	98.1
g39235.t1	XP_026464993.1	0.294	putative histone-lysine n-methyltransferase ashr1	nr	REFSEQ-INVERTEBRATE	0	97.1
g39301.t1	XP_026464891.1	0.4187	putative dna repair protein xrcc3	nr	REFSEQ-INVERTEBRATE	0	94
g41287.t1	XP_026473150.1	0.0715	putative bromodomain adjacent to zinc finger protein 2b	nr	REFSEQ-INVERTEBRATE	0	38.5
g41319.t1	XP_026467469.1	0.2964	putative dna-directed dna polymerase	nr	EC	0	87.4
g41582.t1	XP_026478592.1	0.0287	putative dna replication licensing factor mcm5-like protein	nr	REFSEQ-INVERTEBRATE	0	100
g41704.t1	XP_026463920.1	0.0632	putative histone acetyltransferase	nr	EC	0	99.2
g41954.t1	XP_026477953.1	0.265	putative chromatin assembly factor 1 subunit b	nr	REFSEQ-INVERTEBRATE	0	101.3
g42757.t1	XP_026480814.1	0.6821	putative dna repair and recombination protein rad54b	nr	REFSEQ-INVERTEBRATE	0	83.6
g4384.t1	XP_026479833.1	0.0431	putative dna-directed dna polymerase	nr	EC	0	96.8
g44427.t1	XP_026462710.1	0.1889	putative jmjc domain-containing histone demethylation protein 1	nr	REFSEQ-INVERTEBRATE	0	100.6
g44806.t1	XP_026476958.1	0.0312	putative histone acetyltransferase	nr	EC	0	96.2
g46031.t1	XP_026474754.1	0.8366	putative dna replication atp-dependent helicase-nuclease dna2-like protein	nr	REFSEQ-INVERTEBRATE	0	103.2
g46320.t1	XP_026463670.1	0.4255	putative histone-lysine n-methyltransferase setmar-like protein	nr	REFSEQ-INVERTEBRATE	0	88.9
g48421.t1	XP_026477949.1	0.1218	putative histone-lysine n-methyltransferase ez-like protein	nr	REFSEQ-INVERTEBRATE	0	100
g48993.t1	XP_026468907.1	0.2361	putative bromodomain-containing protein 4-like isoform x1	nr	REFSEQ-INVERTEBRATE	0	101.1
g49017.t1	XP_026478188.1	0.18	putative dna-directed dna polymerase	nr	EC	0	100.9
g49738.t1	XP_026474611.1	0.1768	putative bromodomain-containing protein 7	nr	REFSEQ-INVERTEBRATE	0	101.9
g50504.t1	XP_026469186.1	0.3339	putative 46 kda nuclear protein	nr	REFSEQ-INVERTEBRATE	0	102
g50875.t1	XP_026463387.1	0.4308	putative bromodomain-containing protein - 12 OH-glycosylation sites - 12 NetOglyc sites	nr	REFSEQ-INVERTEBRATE	0	104.7
g52767.t1	XP_026471551.1	0.1228	putative histone-lysine n-methyltransferase prdm9 isoform x3	nr	REFSEQ-INVERTEBRATE	0	106
g52814.t1	XP_026463106.1	0.4823	putative histone h2a deubiquitinase mysm1-like protein	nr	REFSEQ-INVERTEBRATE	0	100
g52819.t1	XP_026463535.1	0.1164	putative lysine-specific histone demethylase 1a-like protein	nr	REFSEQ-INVERTEBRATE	0	101
g53762.t1	XP_026464375.1	0.2469	putative dna replication complex gins protein psf3	nr	REFSEQ-INVERTEBRATE	0	100
g53910.t1	XP_026466792.1	0.0191	putative histone chaperone asf1-like protein	nr	REFSEQ-INVERTEBRATE	0	100
g54538.t1	XP_026469427.1	0.1925	putative histone-lysine n-methyltransferase kmt5b-a-like protein	nr	REFSEQ-INVERTEBRATE	0	86
g57737.t1	XP_026481665.1	0.5998	putative dna repair protein xrcc2	nr	REFSEQ-INVERTEBRATE	0	99.6
g58703.t1	XP_026467013.1	0.2724	putative replication factor c subunit 1	nr	REFSEQ-INVERTEBRATE	0	101
g58705.t1	XP_026466131.1	0.0495	putative sister chromatid cohesion protein pds5 log b isoform x1	nr	REFSEQ-INVERTEBRATE	0	100
g59341.t1	XP_026477035.1	0.0601	putative replication factor c subunit 5-like protein	nr	REFSEQ-INVERTEBRATE	0	100
g59423.t1	XP_026477084.1	0.3027	putative histone-lysine n-methyltransferase trithorax-like protein	nr	REFSEQ-INVERTEBRATE	0	98.4
g62688.t1	XP_026466293.1	0.0878	JAB84995.1 Histone-lysine N-methyltransferase SETMAR	nr	DIPTERA	0	92.4
g64109.t1	XP_026469043.1	0.1077	putative dna replication complex gins protein psf2	nr	REFSEQ-INVERTEBRATE	0	100
g64157.t1	XP_026478196.1	0.311	putative dna polymerase zeta catalytic subunit	nr	REFSEQ-INVERTEBRATE	0	99.8
g64400.t1	XP_026476826.1	0.0798	putative replication factor c subunit 3	nr	REFSEQ-INVERTEBRATE	0	100
g64646.t1	XP_026469359.1	0.1702	putative dna topoisomerase	nr	EC	0	57
g65669.t1	XP_026470655.1	0.3166	putative histone-lysine n-methyltransferase setmar-like protein	nr	REFSEQ-INVERTEBRATE	0	85
g67405.t1	XP_026480199.1	0.5239	putative histone deacetylase 6 isoform x1	nr	REFSEQ-INVERTEBRATE	0	69.5
g67869.t1	XP_026479909.1	0.1406	putative histone-lysine n-methyltransferase	nr	REFSEQ-INVERTEBRATE	0	78.4
g6938.t1	XP_026465947.1	0.0158	putative histone acetyltransferase	nr	EC	0	100.3
g72148.t1	XP_026470310.1	0.2596	putative dna-directed dna polymerase	nr	EC	0	83
g7334.t1	XP_026480870.1	0.0306	MBC1170287.1 chromatin-linked adaptor for msl protein isoform a	nr	DIPTERA	0	107.2
g73443.t1	XP_026467112.1	0.1815	putative dna replication complex gins protein sld5	nr	REFSEQ-INVERTEBRATE	0	100
g74250.t1	XP_026467508.1	0.5388	putative replication protein a 32 kda subunit	nr	REFSEQ-INVERTEBRATE	0	101.6
g74602.t1	XP_026472279.1	0.0141	putative gtp-binding nuclear protein ran	nr	REFSEQ-INVERTEBRATE	0	100
g76347.t1	XP_026473603.1	0.1952	putative chromatin-remodeling atpase ino80	nr	REFSEQ-INVERTEBRATE	0	86
g76419.t1	XP_026464630.1	0.1707	putative histone acetyltransferase kat2a-like protein	nr	REFSEQ-INVERTEBRATE	0	42
g77127.t1	XP_026473550.1	0.3158	putative replication termination factor 2	nr	REFSEQ-INVERTEBRATE	0	108
g77476.t1	XP_026471027.1	0.2809	putative bromodomain adjacent to zinc finger protein 2b	nr	REFSEQ-INVERTEBRATE	0	86.6
g77833.t1	XP_026477991.1	0.4358	putative histone-lysine n-methyltransferase eggless	nr	REFSEQ-INVERTEBRATE	0	74
g78443.t1	XP_026473056.1	0.1569	putative histone-lysine n-methyltransferase setd1-like protein	nr	REFSEQ-INVERTEBRATE	0	88.6
g79840.t1	XP_026475205.1	0.3889	putative dna polymerase	nr	REFSEQ-INVERTEBRATE	0	97.2
g8000.t1	XP_026463066.1	0.0648	putative dna replication licensing factor mcm3-like protein	nr	REFSEQ-INVERTEBRATE	0	100
g8125.t2	XP_026478119.1	0.1496	putative dna replication factor cdt1-like protein	nr	REFSEQ-INVERTEBRATE	0	67
g8647.t1	XP_026463187.1	0.2306	putative histone acetyltransferase kat7 - 68 OH-glycosylation sites	nr	REFSEQ-INVERTEBRATE	0	79.3
g89915.t1	XP_026479008.1	0.1591	putative dna replication complex gins protein psf1	nr	REFSEQ-INVERTEBRATE	0	104.7
g95621.t1	XP_026465806.1	0.0653	putative dna replication licensing factor mcm4-like isoform x2 - 12 OH-glycosylation sites - 12 NetOglyc sites	nr	REFSEQ-INVERTEBRATE	0	98.3
g96553.t2	XP_026465722.1	0.0611	putative histone acetyltransferase - 18 OH-glycosylation sites	nr	REFSEQ-INVERTEBRATE	0	98
g9768.t1	XP_026478802.1	0.3252	putative histone parylation factor 1 isoform x1	nr	REFSEQ-INVERTEBRATE	0	100.5
g9808.t1	XP_026478350.1	0.3617	putative dna polymerase alpha subunit b	nr	REFSEQ-INVERTEBRATE	0	100.5
g99586.t1	XP_026463825.1	0.3665	putative histone acetyltransferase	nr	EC	0	96.1
g71799.t1	XP_026475214.1	0.1519	hypothetical protein - GPI anchored	nr/gpi	REFSEQ-INVERTEBRATE	0	68.1
g7332.t1	XP_026481506.1	0.2101	putative histone-lysine n-methyltransferase smyd3-like protein - GPI anchored	nr/gpi	REFSEQ-INVERTEBRATE	0	100.2
g100793.t1	XP_026465563.1	0.1	putative sorting nexin-2 isoform x3	pe	REFSEQ-INVERTEBRATE	0	104.2
g10082.t1	XP_026480666.1	0.0411	putative cop9 signalosome complex subunit 1-like isoform x1	pe	REFSEQ-INVERTEBRATE	0	97.4
g101131.t1	XP_026473457.1	0.0728	putative peroxisomal targeting signal 2 receptor	pe	REFSEQ-INVERTEBRATE	0	99.6
g103456.t1	XP_026476900.1	0.1134	putative exosome complex component rrp42	pe	REFSEQ-INVERTEBRATE	0	100
g103812.t1	XP_026471227.1	0.1632	putative vacuolar protein	pe	REFSEQ-INVERTEBRATE	0	86.8
g10572.t1	XP_026478912.1	0.3206	putative vesicle transport protein sec20	pe	REFSEQ-INVERTEBRATE	0	90.9
g11855.t1	XP_026478803.1	0.1369	putative cop9 signalosome complex subunit 7b	pe	REFSEQ-INVERTEBRATE	0	98.1
g15949.t1	XP_026467007.1	0.2775	putative activating signal cointegrator 1 complex subunit 2-like protein	pe	REFSEQ-INVERTEBRATE	0	100.4
g18165.t1	XP_026474543.1	0.1388	putative autophagy-related protein	pe	REFSEQ-INVERTEBRATE	0	85.7
g18184.t1	XP_026474480.1	0.0354	putative autophagy-related protein 16	pe	REFSEQ-INVERTEBRATE	0	100
g18186.t1	XP_026463356.1	0.0819	putative vacuolar protein	pe	REFSEQ-INVERTEBRATE	0	100
g18258.t1	XP_026478594.1	0.1922	putative golgi resident protein gcp60	pe	REFSEQ-INVERTEBRATE	0	100.6
g18467.t1	XP_026480663.1	0.005	putative small monomeric gtpase	pe	EC	0	89
g18730.t1	XP_026477152.1	0.1442	putative activating signal cointegrator 1 complex subunit 3	pe	REFSEQ-INVERTEBRATE	0	100
g18742.t1	XP_026477760.1	0.1536	putative exosome complex exonuclease rrp44	pe	REFSEQ-INVERTEBRATE	0	46.8
g19331.t1	XP_026462813.1	0.1446	putative phosphofurin acidic cluster sorting protein 1	pe	REFSEQ-INVERTEBRATE	0	99
g19366.t1	XP_026478597.1	0.4846	putative synaptic vesicle glycoprotein 2c-like isoform x2	pe	REFSEQ-INVERTEBRATE	0	69.4
g19560.t1	XP_026479389.1	0.106	putative vacuolar protein	pe	REFSEQ-INVERTEBRATE	0	101.6
g19679.t1	XP_026479274.1	0.156	Bardet-Biedl syndrome 7 protein	pe	UNIPROTKB	0	87.9
g19680.t1	XP_026478779.1	0.1154	putative exosome complex component rrp40	pe	REFSEQ-INVERTEBRATE	0	100
g20797.t1	XP_026472639.1	0.0241	putative vacuolar protein	pe	REFSEQ-INVERTEBRATE	0	100
g21593.t1	XP_026477442.1	0.2257	putative regulator of g-protein signaling	pe	REFSEQ-INVERTEBRATE	0	100.1
g23979.t1	XP_026465131.1	0.4527	putative oligomeric golgi complex subunit 1	pe	REFSEQ-INVERTEBRATE	0	102.8
g24206.t1	XP_026469204.1	0.0786	putative golgi apparatus protein 1	pe	REFSEQ-INVERTEBRATE	0	96.8
g24399.t1	XP_026477258.1	0.0288	putative vacuolar protein	pe	REFSEQ-INVERTEBRATE	0	98.2
g24888.t1	XP_026461745.1	0.2353	putative sorting nexin-16-like protein	pe	REFSEQ-INVERTEBRATE	0	101.6
g25522.t1	XP_026464677.1	0.3148	putative dna damage-regulated autophagy modulator protein 2	pe	REFSEQ-INVERTEBRATE	0	97.2
g25607.t1	XP_026469763.1	0.252	putative evolutionarily signaling intermediate in toll pathway	pe	REFSEQ-INVERTEBRATE	0	95.6
g26140.t1	XP_026461310.1	0.2449	putative oligomeric golgi complex subunit 6-like protein - signalP detected	pe	REFSEQ-INVERTEBRATE	0	97.9
g26805.t2	XP_026476028.1	0.0563	hypothetical protein - signalP detected	pe	REFSEQ-INVERTEBRATE	0	76.1
g28128.t1	XP_026465430.1	0.0517	putative autophagy-related protein 13	pe	REFSEQ-INVERTEBRATE	0	100.6
g28693.t1	XP_026463462.1	0.2302	putative oligomeric golgi complex subunit 8-like protein	pe	REFSEQ-INVERTEBRATE	0	99.6
g28695.t1	XP_026465751.1	0.056	putative sorting nexin-6-like isoform x3	pe	REFSEQ-INVERTEBRATE	0	100
g28811.t1	XP_026466911.1	0.1292	putative golgi snap receptor complex member 2	pe	REFSEQ-INVERTEBRATE	0	100
g29876.t1	XP_026478683.1	0.0703	putative translocon-associated protein subunit gamma	pe	REFSEQ-INVERTEBRATE	0	100
g3028.t1	XP_026477538.1	0.2099	putative vacuolar protein	pe	REFSEQ-INVERTEBRATE	0	100.6
g31045.t1	XP_026473658.1	0.0135	putative cop9 signalosome complex subunit 2	pe	REFSEQ-INVERTEBRATE	0	100
g32022.t1	XP_026465373.1	0.5059	putative transport and golgi organization protein 6 log isoform x1	pe	REFSEQ-INVERTEBRATE	0	99.6
g32306.t1	XP_026464622.1	0.1126	putative signal recognition particle subunit srp68-like protein	pe	REFSEQ-INVERTEBRATE	0	100.1
g33274.t1	XP_026472582.1	0.0732	putative vacuolar protein	pe	REFSEQ-INVERTEBRATE	0	100
g34818.t1	XP_026466146.1	0.2662	putative exosome complex component rrp43-like protein	pe	REFSEQ-INVERTEBRATE	0	93.5
g34886.t1	XP_026466186.1	0.0645	putative vacuolar-sorting protein snf8	pe	REFSEQ-INVERTEBRATE	0	100
g35163.t1	XP_026481522.1	0.0841	putative oligomeric golgi complex subunit 4	pe	REFSEQ-INVERTEBRATE	0	100
g36696.t1	XP_026477864.1	0.4078	putative sorting nexin-29	pe	REFSEQ-INVERTEBRATE	0	101.3
g37176.t1	XP_026473769.1	0.2722	putative vesicle transport protein sft2c	pe	REFSEQ-INVERTEBRATE	0	101
g39160.t1	XP_026465337.1	0.0884	putative vesicle transport through interaction with t-snares protein 1a	pe	REFSEQ-INVERTEBRATE	0	100
g39491.t1	XP_026472893.1	0.1161	putative vacuolar protein	pe	REFSEQ-INVERTEBRATE	0	100.1
g41033.t1	XP_026473286.1	0.6163	putative oligomeric golgi complex subunit 2	pe	REFSEQ-INVERTEBRATE	0	100
g41316.t1	XP_026466182.1	0.0492	putative sorting nexin-27	pe	REFSEQ-INVERTEBRATE	0	99
g41986.t1	XP_026480677.1	0.1058	putative sorting and assembly machinery component 50 protein a isoform x1	pe	REFSEQ-INVERTEBRATE	0	98.7
g42321.t1	XP_026463954.1	0.256	putative vacuolar protein	pe	REFSEQ-INVERTEBRATE	0	101.9
g43517.t1	XP_026478326.1	0.1218	putative beclin 1-associated autophagy-related key regulator-like isoform x1	pe	REFSEQ-INVERTEBRATE	0	100
g44439.t1	XP_026473569.1	0.407	putative phagocyte signaling-impaired protein	pe	REFSEQ-INVERTEBRATE	0	100.7
g44491.t1	XP_026463973.1	0.3009	putative activating signal cointegrator 1	pe	REFSEQ-INVERTEBRATE	0	96.5
g44508.t1	XP_026470366.1	0	putative small monomeric gtpase	pe	EC	0	98.4
g44518.t1	XP_026473495.1	0.0897	putative golgi snap receptor complex member 1-like protein	pe	REFSEQ-INVERTEBRATE	0	100
g46146.t1	XP_026478941.1	0.1864	putative vacuolar protein	pe	REFSEQ-INVERTEBRATE	0	100
g47040.t1	XP_026472850.1	0.2403	putative oligomeric golgi complex subunit 3-like protein	pe	REFSEQ-INVERTEBRATE	0	98
g47162.t1	XP_026470318.1	0	putative small monomeric gtpase	pe	EC	0	100
g48092.t1	XP_026477272.1	0.2916	putative vacuolar protein	pe	REFSEQ-INVERTEBRATE	0	58.9
g49956.t1	XP_026480759.1	0.1038	putative translocon-associated protein subunit alpha - signalP detected	pe	REFSEQ-INVERTEBRATE	0	100
g49976.t1	XP_026481193.1	0.0415	tigr00840 family endosomal/prevacuolar_sodium/hydrogen_exchanger domain-containing protein	pe	CDD	0	85.5
g5220.t1	XP_026481513.1	0.0726	putative signal transducing adapter molecule 1	pe	REFSEQ-INVERTEBRATE	0	100.8
g52430.t1	XP_026473187.1	0.1143	putative vacuolar protein-sorting-associated protein 25	pe	REFSEQ-INVERTEBRATE	0	100
g53736.t1	XP_026463934.1	0.4898	putative exosome component 10 isoform x1 - 11 OH-glycosylation sites	pe	REFSEQ-INVERTEBRATE	0	100
g53881.t1	XP_026467899.1	0.0165	putative vacuolar protein	pe	REFSEQ-INVERTEBRATE	0	99.4
g54115.t1	XP_026474028.1	0.0418	putative dynamin gtpase	pe	EC	0	101
g54410.t1	XP_026472788.1	0.0562	putative cop9 signalosome complex subunit 4 isoform x1	pe	REFSEQ-INVERTEBRATE	0	100
g54579.t1	XP_026469832.1	0.5342	putative golgin	pe	REFSEQ-INVERTEBRATE	0	99.8
g54710.t1	XP_026461186.1	0.0996	putative vacuolar protein - signalP detected	pe	REFSEQ-INVERTEBRATE	0	100.4
g55244.t1	XP_026480216.1	0.3214	putative exosome complex component mtr3-like protein	pe	REFSEQ-INVERTEBRATE	0	99.3
g55654.t1	XP_026462199.1	0.0652	putative vacuolar protein	pe	REFSEQ-INVERTEBRATE	0	93.8
g55723.t1	XP_026467330.1	0.3151	putative transport and golgi organization protein 2-like isoform x2	pe	REFSEQ-INVERTEBRATE	0	100.3
g56225.t1	XP_026473311.1	0.014	putative golgi phosphoprotein 3 log sauron	pe	REFSEQ-INVERTEBRATE	0	100
g56408.t1	XP_026462950.1	0.0549	putative dynamin gtpase	pe	EC	0	94
g57648.t1	XP_026478693.1	0.2514	putative vacuolar protein	pe	REFSEQ-INVERTEBRATE	0	98.2
g57755.t1	XP_026480766.1	0.2729	putative oligomeric golgi complex subunit 7	pe	REFSEQ-INVERTEBRATE	0	82.8
g57791.t1	XP_026481696.1	0.4937	putative golgin	pe	REFSEQ-INVERTEBRATE	0	97.6
g60574.t1	XP_026474986.1	0.084	putative phosphatidylinositol-binding clathrin assembly protein	pe	REFSEQ-INVERTEBRATE	0	71.9
g60574.t2	XP_026474986.1	0.084	putative phosphatidylinositol-binding clathrin assembly protein	pe	REFSEQ-INVERTEBRATE	0	71.9
g60574.t3	XP_026474985.1	0.071	putative phosphatidylinositol-binding clathrin assembly protein	pe	REFSEQ-INVERTEBRATE	0	64.5
g62111.t1	XP_026478024.1	0.1539	putative g-protein-signaling modulator 2-like isoform x1	pe	REFSEQ-INVERTEBRATE	0	49.7
g62169.t1	XP_026470448.1	0.1566	putative small g protein signaling modulator 1	pe	REFSEQ-INVERTEBRATE	0	90.4
g6217.t1	XP_026474228.1	0.0381	putative synaptic vesicle 2-related protein	pe	REFSEQ-INVERTEBRATE	0	62.5
g62680.t1	XP_026473194.1	0	putative small monomeric gtpase	pe	EC	0	100.4
g62824.t1	XP_026473760.1	0.006	putative sorting nexin-12	pe	REFSEQ-INVERTEBRATE	0	100
g62848.t1	XP_026466099.1	0.0881	putative signal transducer and activator of transcription 5b isoform x2	pe	REFSEQ-INVERTEBRATE	0	93.2
g63161.t1	XP_026468062.1	0.1008	putative transport and golgi organization protein 11	pe	REFSEQ-INVERTEBRATE	0	100
g63789.t1	XP_026462218.1	0.0773	putative dynamin gtpase	pe	EC	0	95
g63831.t1	XP_026480395.1	0.1634	putative exosome complex component rrp4-like protein	pe	REFSEQ-INVERTEBRATE	0	100
g63915.t1	XP_026465091.1	0.1508	putative sorting nexin-13-like protein	pe	REFSEQ-INVERTEBRATE	0	100
g65260.t1	XP_026473715.1	0.0688	putative translocon-associated protein subunit beta - signalP detected	pe	REFSEQ-INVERTEBRATE	0	100.5
g65350.t1	XP_026475689.1	0.0138	putative golgin	pe	REFSEQ-INVERTEBRATE	0	99.3
g65366.t1	XP_026476268.1	0.1931	putative peroxisomal targeting signal 1 receptor-like protein	pe	REFSEQ-INVERTEBRATE	0	100.3
g66474.t1	XP_026466137.1	0.4636	cd03868 family m14_cpd_i domain-containing protein - signalP detected	pe	CDD	0	100
g66808.t1	XP_026471225.1	0.101	putative vacuolar protein	pe	REFSEQ-INVERTEBRATE	0	96.3
g66968.t1	XP_026473794.1	0.151	putative translocon-associated protein subunit delta - signalP detected	pe	REFSEQ-INVERTEBRATE	0	99.4
g69648.t1	XP_026469489.1	0.3254	putative exosome complex component rrp45-like protein	pe	REFSEQ-INVERTEBRATE	0	80.5
g69778.t1	XP_026476989.1	0.1551	putative small monomeric gtpase	pe	EC	0	100
g71849.t1	XP_026463005.1	0.1846	putative signal-induced proliferation-associated 1-like protein 1	pe	REFSEQ-INVERTEBRATE	0	49.5
g72159.t1	XP_026472472.1	0.0753	putative synaptic vesicle membrane protein vat-1	pe	REFSEQ-INVERTEBRATE	0	77.7
g73122.t1	XP_026481155.1	0.0671	putative autophagy-related protein 9a	pe	REFSEQ-INVERTEBRATE	0	100.4
g7428.t1	XP_026472467.1	0.0965	putative synaptic vesicle glycoprotein 2b-like isoform x2	pe	REFSEQ-INVERTEBRATE	0	92
g74552.t1	XP_026479288.1	0.2212	putative autophagy-related protein 2 log a	pe	REFSEQ-INVERTEBRATE	0	82.5
g74712.t1	XP_026466010.1	0.1065	putative vacuolar protein	pe	REFSEQ-INVERTEBRATE	0	100
g76101.t1	XP_026472666.1	0.1264	putative vesicle-associated membrane protein-associated protein b-c	pe	REFSEQ-INVERTEBRATE	0	95.7
g76101.t2	XP_026472666.1	0.1264	putative vesicle-associated membrane protein-associated protein b-c	pe	REFSEQ-INVERTEBRATE	0	94.5
g76330.t1	XP_026473788.1	0.297	putative vacuolar protein	pe	REFSEQ-INVERTEBRATE	0	101
g77300.t1	XP_026478263.1	0.0512	putative exosome complex component rrp41 isoform x1	pe	REFSEQ-INVERTEBRATE	0	100
g77534.t1	XP_026468419.1	0.3381	putative sorting nexin-25-like protein	pe	REFSEQ-INVERTEBRATE	0	83.5
g77775.t1	XP_026477875.1	0.2201	putative vesicle transport protein use1	pe	REFSEQ-INVERTEBRATE	0	100
g78644.t1	XP_026469695.1	0.0109	putative small monomeric gtpase	pe	EC	0	93.7
g79432.t1	XP_026480962.1	0.1977	putative stromal cell-derived factor 2 - signalP detected	pe	REFSEQ-INVERTEBRATE	0	100
g79665.t1	XP_026477351.1	0.0092	putative autophagy-related protein	pe	REFSEQ-INVERTEBRATE	0	100
g80046.t1	XP_026463270.1	0.0169	putative small monomeric gtpase	pe	EC	0	69.5
g80421.t1	XP_026477700.1	0.5637	putative transport and golgi organization protein 1 - signalP detected	pe	REFSEQ-INVERTEBRATE	0	104.3
g80578.t1	XP_026472508.1	0.0668	putative small g protein signaling modulator 3-like isoform x1	pe	REFSEQ-INVERTEBRATE	0	100.1
g80701.t1	XP_026473628.1	0.3435	putative synaptic vesicle glycoprotein 2b	pe	REFSEQ-INVERTEBRATE	0	86.1
g81378.t1	XP_026466646.1	0.1681	protein spartin isoform x1	pe	REFSEQ-INVERTEBRATE	0	100.5
g82036.t1	XP_026472409.1	0.1919	putative vps35 endosomal protein-sorting factor-like isoform x3	pe	REFSEQ-INVERTEBRATE	0	94.5
g8217.t1	XP_026477228.1	0.3307	putative extracellular signal-regulated kinase 2-like protein	pe	REFSEQ-INVERTEBRATE	0	75.5
g82830.t1	XP_026470867.1	0	putative small monomeric gtpase	pe	EC	0	100.5
g8304.t1	XP_026465472.1	0.339	putative synaptic vesicle glycoprotein 2b	pe	REFSEQ-INVERTEBRATE	0	59
g83398.t1	XP_026468664.1	0.0274	putative vesicle-associated membrane protein 7	pe	REFSEQ-INVERTEBRATE	0	100
g84303.t1	XP_026461612.1	0.4619	putative exosome complex component rrp46	pe	REFSEQ-INVERTEBRATE	0	100
g85327.t1	XP_026462057.1	0.0888	putative signal recognition particle subunit srp72-like protein	pe	REFSEQ-INVERTEBRATE	0	58.5
g86202.t1	XP_026473148.1	0.1646	putative golgi-specific brefeldin a-resistance guanine nucleotide exchange factor 1	pe	REFSEQ-INVERTEBRATE	0	85.6
g87531.t1	XP_026472054.1	0.3223	putative golgin-45-like protein	pe	REFSEQ-INVERTEBRATE	0	100.2
g89708.t1	XP_026472127.1	0.0693	putative autophagy protein 5	pe	REFSEQ-INVERTEBRATE	0	100
g89911.t1	XP_026478081.1	0.2385	putative signal recognition particle receptor subunit beta	pe	REFSEQ-INVERTEBRATE	0	93
g91132.t1	XP_026470092.1	0.0541	putative vacuolar protein	pe	REFSEQ-INVERTEBRATE	0	73.5
g91754.t1	XP_026473604.1	0.0529	putative vacuolar protein	pe	REFSEQ-INVERTEBRATE	0	99.7
g91879.t1	XP_026468949.1	0.1022	putative golgi to er traffic protein 4	pe	REFSEQ-INVERTEBRATE	0	100.3
g9243.t1	XP_026470807.1	0.5359	putative activating signal cointegrator 1 complex subunit 1	pe	REFSEQ-INVERTEBRATE	0	100.2
g93200.t1	XP_026472272.1	0.0435	putative vesicle transport protein sft2a isoform x2	pe	REFSEQ-INVERTEBRATE	0	99.3
g93560.t1	XP_026473323.1	0.1128	putative vacuolar protein	pe	REFSEQ-INVERTEBRATE	0	97.1
g93822.t1	XP_026464073.1	0.2238	putative sorting nexin-21 isoform x1	pe	REFSEQ-INVERTEBRATE	0	99
g95214.t1	XP_026462225.1	0.3416	putative vacuolar protein	pe	REFSEQ-INVERTEBRATE	0	63.2
g96264.t1	XP_026474703.1	0.147	putative lateral signaling target protein 2	pe	REFSEQ-INVERTEBRATE	0	99
g96815.t1	XP_026478905.1	0.0902	putative vacuolar protein-sorting-associated protein 36	pe	REFSEQ-INVERTEBRATE	0	100
g97367.t2	XP_026463361.1	0.2106	Bardet-Biedl syndrome 5 protein homolog	pe	UNIPROTKB	0	94.1
g98821.t1	XP_026461353.1	0.0811	putative golgin	pe	REFSEQ-INVERTEBRATE	0	92.6
g14488.t1	XP_026462305.1	0.3361	JAV04594.1 synaptic vesicle transporter svop partial - 18 predicted membrane helices	pe membrane	DIPTERA	0	100.9
g24683.t1	XP_026470013.1	0.2941	putative sorting nexin-14-like protein - GPI anchored	pe/gpi	REFSEQ-INVERTEBRATE	0	101
g64512.t1	XP_026482016.1	0.0428	putative golgi ph regulator - signalP detected - GPI anchored	pe/gpi	REFSEQ-INVERTEBRATE	0	100
g8749.t1	XP_026461630.1	0.0047	putative vesicle-trafficking protein sec22b-b - signalP detected - GPI anchored	pe/gpi	REFSEQ-INVERTEBRATE	0	100
g103635.t1	XP_026480396.1	0.0923	Major heat shock 70 kDa protein Bc	pm	UNIPROTKB	0	100.3
g103636.t1	XP_026480396.1	0.0923	Major heat shock 70 kDa protein Bc	pm	UNIPROTKB	0	100.3
g12370.t1	XP_026466424.1	0.2185	protein disulfide-isomerase - signalP detected	pm	EC	0	88.5
g15279.t1	XP_026461469.1	0.0998	putative endoplasmic reticulum metallopeptidase 1-like protein	pm	REFSEQ-INVERTEBRATE	0	93.9
g15830.t1	XP_026478143.1	0.4235	putative xaa-pro dipeptidase-like protein	pm	REFSEQ-INVERTEBRATE	0	42.9
g19619.t1	XP_026480480.1	0.0256	putative heat shock protein beta-1	pm	REFSEQ-INVERTEBRATE	0	100.5
g22241.t1	XP_026469986.1	0.2935	putative peptidyl-dipeptidase a	pm	EC	0	92.5
g24901.t1	XP_026469984.1	0.0903	protein disulfide-isomerase - signalP detected	pm	EC	0	92
g27342.t1	XP_026480407.1	0.0363	Heat shock 70 kDa protein cognate 5	pm	UNIPROTKB	0	94.3
g29464.t1	XP_026462214.1	0.1279	Heat shock 70 kDa protein cognate 4	pm	UNIPROTKB	0	93.5
g35127.t1	XP_026468771.1	0.0138	Heat shock 70 kDa protein cognate 4	pm	UNIPROTKB	0	93.8
g35446.t1	XP_026466487.1	0.1036	Heat shock protein 75 kDa mitochondrial	pm	UNIPROTKB	0	90.5
g38669.t2	XP_026476863.1	0.2266	putative nucleobindin-2-like protein - signalP detected	pm	REFSEQ-INVERTEBRATE	0	74.9
g51717.t1	XP_026471549.1	0.1394	putative activator of 90 kda heat shock protein atpase log 1	pm	REFSEQ-INVERTEBRATE	0	100
g55189.t1	XP_026482580.1	0.2717	putative endoplasmic reticulum aminopeptidase 2-like protein	pm	REFSEQ-INVERTEBRATE	0	43
g56263.t1	XP_026482680.1	0.0769	putative electron transfer flavoprotein subunit alpha	pm	REFSEQ-INVERTEBRATE	0	72.1
g56263.t2	XP_026482680.1	0.0769	putative electron transfer flavoprotein subunit alpha	pm	REFSEQ-INVERTEBRATE	0	82.4
g56675.t1	XP_026473714.1	0.0584	putative endoplasmic reticulum aminopeptidase 1	pm	REFSEQ-INVERTEBRATE	0	93.4
g63548.t1	XP_026467645.1	0.297	putative endoplasmic reticulum metallopeptidase 1-like protein	pm	REFSEQ-INVERTEBRATE	0	73.2
g66806.t1	XP_026466537.1	0.0714	Heat shock 70 kDa protein 4	pm	UNIPROTKB	0	80.3
g68011.t1	XP_026474681.1	0.0488	Heat shock protein 83	pm	UNIPROTKB	0	100.8
g70866.t1	XP_026478366.1	0.1186	putative endoplasmic reticulum lectin 1	pm	REFSEQ-INVERTEBRATE	0	100
g73364.t1	XP_026474089.1	0.6655	putative endoplasmic reticulum junction formation protein lunapark-b	pm	REFSEQ-INVERTEBRATE	0	87
g74818.t1	XP_026483003.1	0.2178	putative calcium homeostasis endoplasmic reticulum protein	pm	REFSEQ-INVERTEBRATE	0	103.3
g74818.t2	XP_026483003.1	0.2178	putative calcium homeostasis endoplasmic reticulum protein	pm	REFSEQ-INVERTEBRATE	0	102.9
g75889.t1	XP_026477005.1	0.1512	Hypoxia up-regulated protein 1	pm	UNIPROTKB	0	92.5
g76624.t1	XP_026469985.1	0.1374	putative peptidyl-dipeptidase a - signalP detected	pm	EC	0	98
g78445.t1	XP_026482076.1	0.2519	putative iron-sulfur cluster co-chaperone protein hscb	pm	REFSEQ-INVERTEBRATE	0	100
g79274.t1	XP_026466614.1	0.2014	putative bag family molecular chaperone regulator 2 isoform x1	pm	REFSEQ-INVERTEBRATE	0	95.3
g82659.t1	XP_026472311.1	0.0697	putative cytosol nonspecific dipeptidase	pm	EC	0	84.2
g84903.t1	XP_026476158.1	0.0796	putative heat shock factor protein-like isoform x2	pm	REFSEQ-INVERTEBRATE	0	102.1
g86483.t1	XP_026471617.1	0.0851	Endoplasmin - signalP detected	pm	UNIPROTKB	0	94
g88713.t1	XP_026478287.1	0.079	putative endoplasmic reticulum resident protein 44	pm	REFSEQ-INVERTEBRATE	0	99
g88713.t2	XP_026478287.1	0.079	putative endoplasmic reticulum resident protein 44	pm	REFSEQ-INVERTEBRATE	0	100.7
g90101.t1	XP_026479870.1	0.0477	putative membrane dipeptidase	pm	EC	0	78.1
g9517.t1	XP_026470833.1	0.0972	putative heat shock factor 2-binding protein	pm	REFSEQ-INVERTEBRATE	0	97
g99901.t1	XP_026478473.1	0.0198	putative electron transfer flavoprotein subunit beta	pm	REFSEQ-INVERTEBRATE	0	100
g12810.t1	XP_026468596.1	0.1213	putative matrix metalloproteinase-2 - 22 OH-glycosylation sites - 22 NetOglyc sites	pm/protease	REFSEQ-INVERTEBRATE	0	91
g14545.t1	XP_026462506.1	0.0165	putative family i87 unassigned peptidase inhibitor	pm/protease	MEROPS	0	100
g15498.t1	XP_026473735.1	0.1322	putative mer0021439	pm/protease	MEROPS	0	105
g16133.t1	XP_026472115.1	0.3188	putative serine protease gd-like protein	pm/protease	REFSEQ-INVERTEBRATE	0	87.8
g16218.t1	XP_026470864.1	0.114	putative lysosome membrane protein 2	pm/protease	REFSEQ-INVERTEBRATE	0	43.3
g17477.t1	XP_026471780.1	0.0905	putative trypsin-1-like protein	pm/protease	REFSEQ-INVERTEBRATE	0	70.6
g20233.t1	XP_026464191.1	0.3485	putative glycosylated lysosomal membrane protein a - signalP detected	pm/protease	REFSEQ-INVERTEBRATE	0	99.7
g21504.t1	XP_026478555.1	0.0688	putative psn peptidase	pm/protease	MEROPS	0	101.3
g21504.t2	XP_026478556.1	0.0705	putative mer0021152 psn peptidase	pm/protease	MEROPS	0	92.9
g22574.t1	XP_026477148.1	0.6549	metalloproteinase - 12 OH-glycosylation sites - 12 NetOglyc sites	pm/protease	REFSEQ-INVERTEBRATE	0	81.6
g23307.t1	XP_026468581.1	0	putative family i87 unassigned peptidase inhibitor	pm/protease	MEROPS	0	100
g26775.t1	XP_026481261.1	0.1878	putative non-lysosomal glucosylceramidase-like protein	pm/protease	REFSEQ-INVERTEBRATE	0	55.8
g28116.t1	XP_026463844.1	0.0985	putative lon peptidase domain and ring finger protein 3	pm/protease	REFSEQ-INVERTEBRATE	0	100
g31018.t1	XP_026473427.1	0.0655	putative family i87 unassigned peptidase inhibitor	pm/protease	MEROPS	0	100
g38579.t1	XP_026472971.1	0.0391	putative serine proteinase stubble	pm/protease	REFSEQ-INVERTEBRATE	0	30.1
g40106.t1	XP_026468657.1	0.1854	putative lysosomal thioesterase ppt2	pm/protease	REFSEQ-INVERTEBRATE	0	84.5
g40406.t1	XP_026471936.1	0.5198	putative family i4 unassigned peptidase inhibitor	pm/protease	MEROPS	0	100
g44673.t1	XP_026477499.1	0.1813	putative zinc metalloproteinase nas-13	pm/protease	REFSEQ-INVERTEBRATE	0	63
g45653.t1	XP_026482731.1	0.3249	putative trypsin-7-like protein	pm/protease	REFSEQ-INVERTEBRATE	0	78.2
g48916.t1	XP_026472516.1	0.4579	putative lysosome-associated membrane glycoprotein 1 - 30 OH-glycosylation sites	pm/protease	REFSEQ-INVERTEBRATE	0	105
g52606.t1	XP_026471619.1	0.6546	putative modular serine protease-like protein	pm/protease	REFSEQ-INVERTEBRATE	0	99.6
g56922.t1	XP_026469446.1	0.0598	metalloproteinase	pm/protease	REFSEQ-INVERTEBRATE	0	100
g62129.t1	XP_026466210.1	0.2687	putative antichymotrypsin-2-like isoform x13	pm/protease	REFSEQ-INVERTEBRATE	0	92.3
g62129.t2	XP_026466204.1	0.293	putative antichymotrypsin-2-like isoform x9	pm/protease	REFSEQ-INVERTEBRATE	0	93.1
g62877.t1	XP_026466821.1	0.3468	putative venom protease-like protein	pm/protease	REFSEQ-INVERTEBRATE	0	61.8
g64410.t1	XP_026477019.1	0.0973	putative lysosomal-associated transmembrane protein 4b	pm/protease	REFSEQ-INVERTEBRATE	0	100
g69347.t1	XP_026471990.1	0.0254	putative serine proteinase stubble	pm/protease	REFSEQ-INVERTEBRATE	0	60.9
g70692.t1	XP_026480072.1	0.3003	metalloproteinase	pm/protease	REFSEQ-INVERTEBRATE	0	72.1
g71679.t1	XP_026471997.1	0.1447	metalloproteinase	pm/protease	REFSEQ-INVERTEBRATE	0	51.2
g71822.t1	XP_026472962.1	0.6154	putative dna-dependent metalloprotease sprtn isoform x1	pm/protease	REFSEQ-INVERTEBRATE	0	100.1
g78141.t1	XP_026481912.1	0.0805	putative calpain-3	pm/protease	EC	0	99
g8392.t1	XP_026465241.1	0.1171	Arfaptin-2	pm/protease	UNIPROTKB	0	87.3
g86204.t1	XP_026471217.1	0.1659	putative serine protease 33-like protein	pm/protease	REFSEQ-INVERTEBRATE	0	70.8
g88846.t1	XP_026479957.1	0.103	metalloproteinase	pm/protease	SMART	0	76.4
g93666.t1	XP_026477259.1	0.5467	putative clip domain-containing serine protease 2-like protein	pm/protease	REFSEQ-INVERTEBRATE	0	92.2
g10132.t1	XP_026463384.1	0.1727	putative 26s proteasome non-atpase regulatory subunit 3	prot	REFSEQ-INVERTEBRATE	0	63.6
g103075.t1	XP_026473780.1	0.3486	putative ubiquitin carboxyl-terminal hydrolase nonstop-like protein	prot	REFSEQ-INVERTEBRATE	0	63
g10471.t1	XP_026480162.1	0.0603	putative ring e3 ubiquitin transferase	prot	EC	0	101.2
g11735.t1	XP_026477896.1	0.1079	putative ring e3 ubiquitin transferase	prot	EC	0	99.3
g12599.t1	XP_026478172.1	0.0159	putative 26s proteasome non-atpase regulatory subunit 11-like protein	prot	REFSEQ-INVERTEBRATE	0	100
g13006.t1	XP_026464179.1	0.0317	protein fem-1	prot	UNIPROTKB	0	96.6
g13556.t1	XP_026461515.1	0.0539	putative ring e3 ubiquitin transferase	prot	EC	0	100
g15246.t1	XP_026467909.1	0.0714	putative ubiquitin carboxyl-terminal hydrolase faf	prot	REFSEQ-INVERTEBRATE	0	44.7
g15277.t1	XP_026476336.1	0.3315	cd11721 family fancd2 domain-containing protein	prot	CDD	0	110.7
g16595.t1	XP_026462469.1	0.8314	putative e3 ubiquitin-protein ligase traip	prot	REFSEQ-INVERTEBRATE	0	100
g18647.t1	XP_026478984.1	0.1039	putative hect e3 ubiquitin transferase	prot	EC	0	102.8
g20135.t1	XP_026481645.1	0.1316	putative e3 ubiquitin-protein ligase herc2	prot	REFSEQ-INVERTEBRATE	0	57.6
g20380.t1	XP_026466923.1	0.208	putative ring finger and transmembrane domain-containing protein 2	prot	REFSEQ-INVERTEBRATE	0	100.4
g20384.t1	XP_026466567.1	0.061	putative ubiquitin-fold modifier-conjugating enzyme 1-like protein	prot	REFSEQ-INVERTEBRATE	0	98.7
g20476.t2	XP_026465702.1	0.0853	putative hect e3 ubiquitin transferase	prot	EC	0	88.6
g21173.t1	XP_026463336.1	0.0915	putative ring e3 ubiquitin transferase	prot	EC	0	100.9
g21480.t1	XP_026478483.1	0.0481	putative ring e3 ubiquitin transferase - 22 OH-glycosylation sites	prot	EC	0	109.5
g21503.t1	XP_026477893.1	0.1068	putative ubiquitin carboxyl-terminal hydrolase puf - signalP detected	prot	REFSEQ-INVERTEBRATE	0	58.5
g21643.t1	XP_026480724.1	0.0281	putative 26s proteasome non-atpase regulatory subunit 2-like protein	prot	REFSEQ-INVERTEBRATE	0	100
g21702.t1	XP_026473130.1	0.0308	putative 26s proteasome non-atpase regulatory subunit 6	prot	REFSEQ-INVERTEBRATE	0	100
g22160.t1	XP_026466946.1	0.0227	putative ubiquitin carboxyl-terminal hydrolase 46	prot	REFSEQ-INVERTEBRATE	0	99.7
g22238.t1	XP_026468764.1	0	putative e2 ubiquitin-conjugating enzyme	prot	EC	0	97.6
g23752.t1	XP_026476996.1	0.1694	putative ubiquitin specific protease	prot	SMART	0	63.8
g24213.t1	XP_026468301.1	0.0093	putative 26s proteasome non-atpase regulatory subunit 7	prot	REFSEQ-INVERTEBRATE	0	100
g24220.t1	XP_026468627.1	0.0305	putative ubiquitin carboxyl-terminal hydrolase 7-like protein	prot	REFSEQ-INVERTEBRATE	0	90
g24789.t1	XP_026461568.1	0.0627	putative ring e3 ubiquitin transferase	prot	EC	0	97.1
g27874.t1	XP_026468801.1	0.0309	putative hect e3 ubiquitin transferase	prot	EC	0	65
g27875.t1	XP_026468478.1	0.0569	pfam10433 family mms1_n domain-containing protein	prot	CDD	0	110.9
g27968.t1	XP_026478654.1	0.0348	putative e2 ubiquitin-conjugating enzyme - 12 OH-glycosylation sites - 12 NetOglyc sites	prot	EC	0	69
g27970.t1	XP_026465574.1	0.4299	tigr01381 family _ubiquitin_activating_enzyme_e1 domain-containing protein	prot	CDD	0	92.7
g2888.t1	XP_026472694.1	0.0574	putative ring e3 ubiquitin transferase	prot	EC	0	87.5
g29476.t1	XP_026475609.1	0.1628	putative ring finger protein b-like isoform x1	prot	REFSEQ-INVERTEBRATE	0	96
g29850.t1	XP_026478609.1	0.0701	putative 26s proteasome non-atpase regulatory subunit 13-like protein	prot	REFSEQ-INVERTEBRATE	0	100
g29858.t1	XP_026477986.1	0	putative e2 ubiquitin-conjugating enzyme	prot	EC	0	100
g29965.t1	XP_026475879.1	0.3142	putative ring e3 ubiquitin transferase	prot	EC	0	98.4
g3059.t1	XP_026476796.1	0.0447	putative proteasome activator complex subunit 3	prot	REFSEQ-INVERTEBRATE	0	100
g30934.t1	XP_026477976.1	0.0211	putative ring e3 ubiquitin transferase	prot	EC	0	103.1
g31026.t1	XP_026472808.1	0.3742	putative e3 ubiquitin-protein ligase	prot	REFSEQ-INVERTEBRATE	0	100
g31158.t1	XP_026468333.1	0.1385	putative ring e3 ubiquitin transferase	prot	EC	0	90.3
g31521.t1	XP_026477033.1	0.0932	putative ubiquitin carboxyl-terminal hydrolase 43	prot	REFSEQ-INVERTEBRATE	0	100
g32242.t1	XP_026463845.1	0.0641	putative ubiquitin carboxyl-terminal hydrolase 3-like isoform x1	prot	REFSEQ-INVERTEBRATE	0	103.8
g3374.t1	XP_026472539.1	0.0816	putative ubiquitin fusion degradation protein 1 log isoform x2	prot	REFSEQ-INVERTEBRATE	0	67.3
g33932.t1	XP_026472623.1	0.2298	putative ubiquitin-specific protease	prot	REFSEQ-INVERTEBRATE	0	108.6
g34832.t1	XP_026466547.1	0.0769	putative proteasome endopeptidase complex	prot	EC	0	86.6
g34874.t1	XP_026467622.1	0.175	putative e3 ubiquitin-protein ligase listerin	prot	REFSEQ-INVERTEBRATE	0	104.1
g3495.t1	XP_026476768.1	0.077	putative ubiquitin carboxyl-terminal hydrolase 5	prot	REFSEQ-INVERTEBRATE	0	100.8
g35335.t1	XP_026464116.1	0.3832	putative e3 ubiquitin-protein ligase siah1	prot	REFSEQ-INVERTEBRATE	0	99.6
g3621.t1	XP_026473949.1	0.4501	putative ring e3 ubiquitin transferase	prot	EC	0	91.4
g37431.t1	XP_026472196.1	0	putative e2 ubiquitin-conjugating enzyme	prot	EC	0	100
g3779.t1	XP_026470116.1	0.1632	putative hect e3 ubiquitin transferase	prot	EC	0	52.1
g37947.t1	XP_026474553.1	0.2778	putative ring e3 ubiquitin transferase	prot	EC	0	99.3
g39023.t1	XP_026472517.1	0.0066	putative e2 ubiquitin-conjugating enzyme	prot	EC	0	100
g39314.t1	XP_026463437.1	0.029	putative e2 ubiquitin-conjugating enzyme	prot	EC	0	94.5
g41432.t1	XP_026465409.1	0.1179	putative ring e3 ubiquitin transferase - 12 OH-glycosylation sites	prot	EC	0	84.9
g41709.t1	XP_026470592.1	0.3507	putative ubiquitin carboxyl-terminal hydrolase 10 isoform x5	prot	REFSEQ-INVERTEBRATE	0	105.3
g41711.t1	XP_026464131.1	0	putative ubiquitin-conjugating enzyme e2 variant 2	prot	REFSEQ-INVERTEBRATE	0	100
g43175.t1	XP_026461799.1	0.6996	putative ubiquitin-like protein 7	prot	REFSEQ-INVERTEBRATE	0	89.1
g43360.t1	XP_026470908.1	0.3144	putative proteasome inhibitor pi31 subunit	prot	REFSEQ-INVERTEBRATE	0	100
g43753.t1	XP_026473352.1	0.0926	putative ring finger and spry domain-containing protein 1	prot	REFSEQ-INVERTEBRATE	0	100.9
g46055.t1	XP_026482781.1	0.5995	putative iq and ubiquitin-like domain-containing protein	prot	REFSEQ-INVERTEBRATE	0	96.4
g4742.t1	XP_026475898.1	0.1926	putative polycomb group ring finger protein 3-like isoform x1	prot	REFSEQ-INVERTEBRATE	0	81.4
g49405.t1	XP_026475347.1	0.069	putative ring e3 ubiquitin transferase - 10 OH-glycosylation sites	prot	EC	0	74.5
g49597.t1	XP_026478922.1	0.1284	cd01493 family appbp1_rub domain-containing protein	prot	CDD	0	121.4
g49797.t1	XP_026472776.1	0.0151	putative e2 ubiquitin-conjugating enzyme	prot	EC	0	100
g5084.t1	XP_026464848.1	0.1043	putative 26s proteasome non-atpase regulatory subunit 6-like protein	prot	REFSEQ-INVERTEBRATE	0	100
g50950.t1	XP_026462534.1	0.058	putative e3 ubiquitin-protein ligase hecw2-like isoform x2 - signalP detected	prot	REFSEQ-INVERTEBRATE	0	65.7
g51020.t1	XP_026479109.1	0.0505	putative ubiquitin-like domain-containing ctd phosphatase 1 isoform x4	prot	REFSEQ-INVERTEBRATE	0	99.3
g51204.t1	XP_026481958.1	0.0663	cd01488 family uba3_rub domain-containing protein	prot	CDD	0	102.4
g51539.t1	XP_026463528.1	0.0682	putative e1 ubiquitin-activating enzyme	prot	EC	0	99.8
g51919.t1	XP_026468433.1	0.0797	putative proteasome endopeptidase complex	prot	EC	0	98.1
g5221.t1	XP_026480795.1	0.1938	putative compositional matrix adjust. identities - 311-534 {58%}	prot	REFSEQ-INVERTEBRATE	0	111.7
g53360.t1	XP_026481959.1	0.006	putative e2 ubiquitin-conjugating enzyme	prot	EC	0	100
g53734.t1	XP_026464100.1	0.031	putative e2 ubiquitin-conjugating enzyme	prot	EC	0	97
g54586.t1	XP_026469841.1	0.1318	putative ring e3 ubiquitin transferase	prot	EC	0	97
g57514.t1	XP_026461799.1	0.6996	putative ubiquitin-like protein 7	prot	REFSEQ-INVERTEBRATE	0	100.8
g5775.t1	XP_026472754.1	0.0359	putative rbr e3 ubiquitin transferase	prot	EC	0	99.2
g5776.t1	XP_026472640.1	0.1643	putative ubiquitin-like modifier-activating enzyme 5	prot	REFSEQ-INVERTEBRATE	0	100
g60144.t1	XP_026472504.1	0.265	putative ubiquitin carboxyl-terminal hydrolase 14	prot	REFSEQ-INVERTEBRATE	0	96.3
g61752.t1	XP_026469219.1	0.3656	putative e3 ubiquitin-protein ligase	prot	REFSEQ-INVERTEBRATE	0	96.6
g61873.t1	XP_026481651.1	0.1909	putative e3 ubiquitin-protein ligase herc2	prot	REFSEQ-INVERTEBRATE	0	97.7
g61884.t1	XP_026481650.1	0.2122	putative e3 ubiquitin-protein ligase herc2	prot	REFSEQ-INVERTEBRATE	0	53
g62165.t1	XP_026476565.1	0.724	putative e3 ubiquitin-protein ligase lrsam1	prot	REFSEQ-INVERTEBRATE	0	66.5
g62469.t1	XP_026468281.1	0.0445	putative 26s proteasome non-atpase regulatory subunit 1	prot	REFSEQ-INVERTEBRATE	0	100
g62801.t1	XP_026473881.1	0.0211	putative ubiquitin domain-containing protein 1 isoform x1	prot	REFSEQ-INVERTEBRATE	0	100
g62818.t1	XP_026471869.1	0.4261	putative e3 ubiquitin-protein ligase dcst1	prot	REFSEQ-INVERTEBRATE	0	51.5
g63966.t1	XP_026464064.1	0.1227	putative proteasome endopeptidase complex	prot	EC	0	87.8
g64324.t1	XP_026474369.1	0.2683	putative ubiquitin-conjugating enzyme e2 j1-like protein	prot	REFSEQ-INVERTEBRATE	0	100
g65360.t1	XP_026476321.1	0.2105	putative 26s proteasome non-atpase regulatory subunit 5-like protein	prot	REFSEQ-INVERTEBRATE	0	100
g66288.t1	XP_026467516.1	0.2108	putative inactive ubiquitin carboxyl-terminal hydrolase mindy-4b-like protein	prot	REFSEQ-INVERTEBRATE	0	100.4
g68524.t1	XP_026464971.1	0.7714	putative e3 ubiquitin-protein ligase siah2	prot	REFSEQ-INVERTEBRATE	0	91
g69795.t1	XP_026475159.1	0.0416	putative ring e3 ubiquitin transferase	prot	EC	0	101.1
g71819.t1	XP_026473970.1	0.1038	putative ring finger protein unkempt	prot	REFSEQ-INVERTEBRATE	0	86
g73731.t1	XP_026472652.1	0.063	putative 26s proteasome non-atpase regulatory subunit 12	prot	REFSEQ-INVERTEBRATE	0	100
g75499.t1	XP_026474216.1	0.4093	putative ubiquitin carboxyl-terminal hydrolase 8 isoform x2	prot	REFSEQ-INVERTEBRATE	0	100.4
g76026.t1	XP_026481674.1	0.4733	putative e3 ubiquitin-protein ligase ccnb1ip1	prot	REFSEQ-INVERTEBRATE	0	82.5
g76062.t1	XP_026462053.1	0.1149	putative iquitin carboxyl-terminal hydrolase 20-like protein	prot	CDD	0	65.4
g77356.t1	XP_026468926.1	0.0312	putative ring e3 ubiquitin transferase	prot	EC	0	92
g80236.t1	XP_026478481.1	0.0302	putative 26s proteasome non-atpase regulatory subunit 8-like isoform x1	prot	REFSEQ-INVERTEBRATE	0	100
g80478.t1	XP_026463622.1	0.0457	putative hect e3 ubiquitin transferase	prot	EC	0	85.5
g81208.t1	XP_026473200.1	0.0789	putative ring e3 ubiquitin transferase	prot	EC	0	99.2
g81432.t1	XP_026461797.1	0.6005	putative proteasome assembly chaperone 2-like protein	prot	REFSEQ-INVERTEBRATE	0	101.9
g81861.t1	XP_026474972.1	0.3853	putative e3 ubiquitin-protein ligase mycbp2	prot	REFSEQ-INVERTEBRATE	0	76
g82827.t1	XP_026466544.1	0.116	putative e3 ubiquitin-protein ligase rmnd5a-like isoform x2	prot	REFSEQ-INVERTEBRATE	0	63.7
g82829.t1	XP_026471746.1	0.0704	putative ubiquitin carboxyl-terminal hydrolase mindy-3 protein isoform x2	prot	REFSEQ-INVERTEBRATE	0	99.5
g83155.t1	XP_026475282.1	0.013	putative 26s proteasome non-atpase regulatory subunit 14	prot	REFSEQ-INVERTEBRATE	0	100
g83573.t1	XP_026469251.1	0.0342	putative 26s proteasome non-atpase regulatory subunit 3	prot	REFSEQ-INVERTEBRATE	0	100
g85609.t1	XP_026473647.1	0.1783	putative proteasomal ubiquitin receptor adrm1 - 13 OH-glycosylation sites	prot	REFSEQ-INVERTEBRATE	0	82.3
g86640.t1	XP_026461578.1	0.2089	putative ring finger protein	prot	REFSEQ-INVERTEBRATE	0	80.5
g87176.t1	XP_026472830.1	0.0324	putative e3 ubiquitin-protein ligase rnf19a - signalP detected	prot	REFSEQ-INVERTEBRATE	0	38.8
g89241.t1	XP_026468359.1	0.3641	putative proteasome activator complex subunit 4a-like protein	prot	REFSEQ-INVERTEBRATE	0	90.6
g8993.t1	XP_026474407.1	0.1206	putative ring e3 ubiquitin transferase	prot	EC	0	87.4
g90163.t1	XP_026462400.1	0.1088	putative hect e3 ubiquitin transferase	prot	EC	0	101
g9213.t1	XP_026473520.1	0.1404	putative hect e3 ubiquitin transferase	prot	EC	0	100.2
g93996.t1	XP_026463558.1	0.0094	putative rbr e3 ubiquitin transferase	prot	EC	0	67.9
g9675.t1	XP_026468607.1	0.079	putative ubiquitin thioesterase trabid isoform x1	prot	REFSEQ-INVERTEBRATE	0	104.7
g97818.t1	XP_026473645.1	0.01	putative ring e3 ubiquitin transferase	prot	EC	0	69.1
g9920.t1	XP_026470110.1	0.0596	e3 ubiquitin-protein ligase mib1	prot	UNIPROTKB	0	104.4
g55763.t1	XP_026478748.1	0.0447	Ubiquitin carboxyl-terminal hydrolase 30 homolog - GPI anchored	prot/gpi	UNIPROTKB	0	102.8
g76445.t1	XP_026473896.1	0.1673	putative proteasome-associated protein ecm29 - GPI anchored	prot/gpi	REFSEQ-INVERTEBRATE	0	97.4
g25611.t1	XP_026469423.1	0.1964	putative serine protease inhibitor 27a-like protein	protinhib	REFSEQ-INVERTEBRATE	0	96.5
g42586.t1	XP_026474904.1	0.2517	putative serine protease inhibitor 77ba-like protein	protinhib	REFSEQ-INVERTEBRATE	0	88
g62129.t3	XP_026466197.1	0.2859	putative serine protease inhibitor 3-4-like isoform x2	protinhib	REFSEQ-INVERTEBRATE	0	92.1
g101984.t1	XP_026474937.1	0.3013	putative trna pseudouridine38-39 synthase	ps	EC	0	93.3
g104447.t1	XP_026474955.1	0.3228	putative 39s ribosomal protein l38	ps	REFSEQ-INVERTEBRATE	0	100.2
g10736.t1	XP_026472842.1	0.4618	putative translation initiation factor eif-2b subunit delta isoform x2	ps	REFSEQ-INVERTEBRATE	0	90.5
g13871.t1	XP_026476861.1	0.4671	putative trna pseudouridine synthase pus10	ps	REFSEQ-INVERTEBRATE	0	76
g14521.t1	XP_026461471.1	0.4115	putative ribosome bioproteinis protein brx1	ps	REFSEQ-INVERTEBRATE	0	95.7
g15000.t1	XP_026462146.1	0.5091	putative ribosome bioproteinis protein nop53	ps	REFSEQ-INVERTEBRATE	0	99.7
g15440.t1	XP_026470727.1	0.0205	putative eukaryotic translation initiation factor 3 subunit h	ps	REFSEQ-INVERTEBRATE	0	100
g15935.t1	XP_026466390.1	0.2118	putative trna {cytosine-5-}-methyltransferase	ps	REFSEQ-INVERTEBRATE	0	102
g17929.t1	XP_026463163.1	0.299	putative 39s ribosomal protein l46	ps	REFSEQ-INVERTEBRATE	0	100
g18201.t1	XP_026463193.1	0.0836	putative translation initiation factor eif-2b subunit beta	ps	REFSEQ-INVERTEBRATE	0	97.8
g18271.t1	XP_026479003.1	0.2968	putative 39s ribosomal protein l49	ps	REFSEQ-INVERTEBRATE	0	100
g18486.t1	XP_026481776.1	0.0214	protein-synthesizing gtpase	ps	EC	0	95.5
g19616.t1	XP_026480610.1	0.0178	putative 60s ribosomal protein l10a	ps	REFSEQ-INVERTEBRATE	0	92.1
g19684.t1	XP_026478316.1	0.0713	putative eukaryotic translation initiation factor 4 gamma 2-like protein	ps	REFSEQ-INVERTEBRATE	0	100.2
g20298.t1	XP_026461825.1	0.1632	putative 28s ribosomal protein s17	ps	REFSEQ-INVERTEBRATE	0	100
g20404.t1	XP_026466839.1	0.0591	putative histidine-trna ligase	ps	EC	0	98.8
g20805.t1	XP_026473668.1	0.2532	putative 39s ribosomal protein l24	ps	REFSEQ-INVERTEBRATE	0	100
g21005.t1	XP_026468332.1	0.0103	putative 40s ribosomal protein s9	ps	REFSEQ-INVERTEBRATE	0	100
g21170.t1	XP_026463881.1	0.0135	putative eukaryotic translation initiation factor 1a	ps	REFSEQ-INVERTEBRATE	0	100
g22014.t1	XP_026469012.1	0.267	putative trna dimethylallyltransferase	ps	EC	0	96.7
g22161.t1	XP_026466397.1	0.0377	putative 60s ribosomal protein l21	ps	REFSEQ-INVERTEBRATE	0	100
g23779.t1	XP_026477028.1	0.1844	putative 39s ribosomal protein l39	ps	REFSEQ-INVERTEBRATE	0	100.5
g24589.t1	XP_026461959.1	0.1686	putative 60s ribosomal protein l17	ps	REFSEQ-INVERTEBRATE	0	89.2
g24926.t1	XP_026472018.1	0.0898	putative tryptophan-trna ligase	ps	EC	0	83.2
g24964.t1	XP_026481961.1	0.2718	putative serine-trna synthetase-like protein slimp	ps	REFSEQ-INVERTEBRATE	0	94.5
g25391.t1	XP_026472845.1	0.0465	putative translationally-controlled tumor	ps	REFSEQ-INVERTEBRATE	0	100
g26641.t1	XP_026481924.1	0.3237	putative ribosome-recycling factor	ps	REFSEQ-INVERTEBRATE	0	102.3
g26799.t1	XP_026480685.1	0.334	hipothetical protein - signalP detected	ps	REFSEQ-INVERTEBRATE	0	100
g26885.t1	XP_026462351.1	0.0156	putative 60s ribosomal protein l11	ps	REFSEQ-INVERTEBRATE	0	98.4
g27973.t1	XP_026465656.1	0.1943	putative eukaryotic translation initiation factor 4 gamma 3-like isoform x1	ps	REFSEQ-INVERTEBRATE	0	100.8
g28827.t1	XP_026466432.1	0.3881	putative trna adenine58-n1-methyltransferase non-catalytic subunit trm6	ps	REFSEQ-INVERTEBRATE	0	100
g29634.t1	XP_026480953.1	0.1196	putative eukaryotic translation initiation factor 2a-like protein	ps	REFSEQ-INVERTEBRATE	0	100.1
g2971.t1	XP_026462338.1	0.4584	putative trna uracil-o2--methyltransferase	ps	REFSEQ-INVERTEBRATE	0	100.1
g29852.t1	XP_026479436.1	0.2583	hipothetical protein	ps	REFSEQ-INVERTEBRATE	0	102.6
g31636.t1	XP_026462979.1	0.0742	putative glycine-trna ligase	ps	EC	0	76.8
g32052.t2	XP_026464837.1	0.3244	putative eukaryotic translation initiation factor 4e-binding protein mextli	ps	REFSEQ-INVERTEBRATE	0	100.6
g32907.t1	XP_026462359.1	0.399	putative trna guanine-n7--methyltransferase non-catalytic subunit wuho-like protein - signalP detected	ps	REFSEQ-INVERTEBRATE	0	85.1
g33119.t1	XP_026468843.1	0.0785	putative negative elongation factor e	ps	REFSEQ-INVERTEBRATE	0	100
g33538.t1	XP_026480354.1	0.3067	putative 39s ribosomal protein l45	ps	REFSEQ-INVERTEBRATE	0	86.4
g34523.t1	XP_026481716.1	0.4256	putative 28s ribosomal protein s31	ps	REFSEQ-INVERTEBRATE	0	107.4
g3462.t1	XP_026477204.1	0.3347	putative 39s ribosomal protein l50	ps	REFSEQ-INVERTEBRATE	0	83.2
g34883.t1	XP_026466185.1	0.0775	putative 60s ribosomal export protein nmd3	ps	REFSEQ-INVERTEBRATE	0	77.2
g3493.t1	XP_026476729.1	0.072	putative eukaryotic translation initiation factor 4h-like isoform x1	ps	REFSEQ-INVERTEBRATE	0	100.3
g3548.t1	XP_026477232.1	0.1033	putative ribosome production factor 2	ps	REFSEQ-INVERTEBRATE	0	98.6
g36811.t1	XP_026472479.1	0.0137	putative 60s ribosomal protein l10	ps	REFSEQ-INVERTEBRATE	0	100
g36880.t1	XP_026478420.1	0.0198	putative 3'-phosphate-5'-hydroxy nucleic acid ligase	ps	EC	0	100
g36909.t1	XP_026472895.1	0.4633	putative 28s ribosomal protein s30	ps	REFSEQ-INVERTEBRATE	0	100.3
g3736.t1	XP_026468667.1	0.116	putative lysine-trna ligase	ps	EC	0	97.1
g37949.t1	XP_026470911.1	0.1923	putative leucine-trna ligase	ps	EC	0	100.5
g38530.t1	XP_026471100.1	0.4767	putative trna pseudouridine13 synthase	ps	EC	0	97.3
g40426.t1	XP_026463150.1	0.0548	putative elongation factor 1-beta'-like protein	ps	REFSEQ-INVERTEBRATE	0	100
g41314.t1	XP_026466873.1	0.024	putative 40s ribosomal protein s8	ps	REFSEQ-INVERTEBRATE	0	100
g41415.t1	XP_026465329.1	0.4269	putative 39s ribosomal protein l10	ps	REFSEQ-INVERTEBRATE	0	100.3
g41583.t1	XP_026478997.1	0.3818	putative 28s ribosomal protein s27	ps	REFSEQ-INVERTEBRATE	0	100
g41985.t1	XP_026480680.1	0.1684	putative 60s ribosome subunit bioproteinis protein nip7	ps	REFSEQ-INVERTEBRATE	0	100
g42582.t1	XP_026474885.1	0.0509	putative 40s ribosomal protein s5	ps	REFSEQ-INVERTEBRATE	0	100
g42758.t1	XP_026480895.1	0.0183	putative eukaryotic translation initiation factor 3 subunit e-like protein	ps	REFSEQ-INVERTEBRATE	0	99.5
g43174.t1	XP_026467321.1	0.0136	putative 40s ribosomal protein s15	ps	REFSEQ-INVERTEBRATE	0	100
g43375.t1	XP_026470919.1	0.3049	putative translation initiation factor if-2-like protein - 61 OH-glycosylation sites - signalP detected	ps	REFSEQ-INVERTEBRATE	0	101
g43752.t1	XP_026475248.1	0.0588	putative 60s ribosomal protein l13a	ps	REFSEQ-INVERTEBRATE	0	98.5
g4434.t1	XP_026463203.1	0.0474	putative 60s ribosomal protein l9	ps	REFSEQ-INVERTEBRATE	0	100
g4482.t1	XP_026463162.1	0.0596	putative eukaryotic translation initiation factor 3 subunit m	ps	REFSEQ-INVERTEBRATE	0	100
g44942.t1	XP_026476710.1	0.0394	putative eukaryotic translation initiation factor 2 subunit 1	ps	REFSEQ-INVERTEBRATE	0	100
g45145.t1	XP_026478505.1	0.0279	putative negative elongation factor d	ps	REFSEQ-INVERTEBRATE	0	99.1
g45418.t1	XP_026467038.1	0.0298	putative 60s acidic ribosomal protein p0	ps	REFSEQ-INVERTEBRATE	0	100
g45444.t1	XP_026469777.1	0.5904	hipothetical protein	ps	REFSEQ-INVERTEBRATE	0	99.7
g45579.t1	XP_026468373.1	0	putative 40s ribosomal protein s2	ps	REFSEQ-INVERTEBRATE	0	83.3
g46276.t1	XP_026472295.1	0.0297	putative ribosome bioproteinis protein bop1 log isoform x1	ps	REFSEQ-INVERTEBRATE	0	28
g46575.t1	XP_026480805.1	0.0132	putative 40s ribosomal protein s18	ps	REFSEQ-INVERTEBRATE	0	99.3
g47041.t1	XP_026471247.1	0.7767	putative m4x modification enzyme trm13	ps	REFSEQ-INVERTEBRATE	0	69.2
g47571.t1	XP_026464149.1	0.2204	putative trnahis guanylyltransferase	ps	EC	0	89
g48441.t1	XP_026478851.1	0.037	putative eukaryotic translation initiation factor 3 subunit k-like protein	ps	REFSEQ-INVERTEBRATE	0	100
g49804.t1	XP_026474891.1	0.3995	putative arginine-trna ligase	ps	EC	0	85.6
g51892.t1	XP_026462125.1	0.0553	putative eukaryotic translation initiation factor 4e type 2-like protein	ps	REFSEQ-INVERTEBRATE	0	96
g52959.t1	XP_026472698.1	0.0116	putative ribosome bioproteinis protein nsa2	ps	REFSEQ-INVERTEBRATE	0	100
g53763.t1	XP_026464365.1	0.2113	putative translation initiation factor eif-2b subunit gamma-like protein	ps	REFSEQ-INVERTEBRATE	0	100
g54427.t1	XP_026478173.1	0.0132	putative 40s ribosomal protein s14	ps	REFSEQ-INVERTEBRATE	0	100
g56677.t1	XP_026472916.1	0.0594	putative 60s ribosomal protein l4	ps	REFSEQ-INVERTEBRATE	0	93.3
g56700.t1	XP_026464634.1	0.4197	JAC12939.1 translation elongation factor ef-1 alpha/tu	ps	DIPTERA	0	55.3
g59406.t1	XP_026478810.1	0.1812	putative ribosome bioproteinis protein tsr3	ps	REFSEQ-INVERTEBRATE	0	95.5
g60595.t1	XP_026463926.1	0.0108	putative 60s ribosomal protein l17	ps	REFSEQ-INVERTEBRATE	0	100
g60607.t1	XP_026469053.1	0.5809	putative 39s ribosomal protein l28	ps	REFSEQ-INVERTEBRATE	0	103.5
g60699.t1	XP_026468742.1	0.05	putative 60s ribosomal protein l5	ps	REFSEQ-INVERTEBRATE	0	100.3
g61976.t1	XP_026471213.1	0.2378	putative trna pseudouridine38-40 synthase	ps	EC	0	76.8
g62485.t1	XP_026468454.1	0.0171	putative 60s ribosomal protein l3	ps	REFSEQ-INVERTEBRATE	0	99.7
g63142.t1	XP_026468307.1	0.1343	putative 40s ribosomal protein sa - 12 OH-glycosylation sites	ps	REFSEQ-INVERTEBRATE	0	100
g63962.t1	XP_026463953.1	0.2337	putative 28s ribosomal protein s22	ps	REFSEQ-INVERTEBRATE	0	97
g64177.t1	XP_026475016.1	0.392	putative eukaryotic translation initiation factor 4e transporter-like isoform x3	ps	REFSEQ-INVERTEBRATE	0	109.2
g64608.t1	XP_026470314.1	0.0793	putative asparagine-trna ligase	ps	EC	0	100.3
g67375.t1	XP_026468742.1	0.05	putative 60s ribosomal protein l5	ps	REFSEQ-INVERTEBRATE	0	100.3
g68951.t1	XP_026466785.1	0.0299	putative 60s ribosomal protein l7a	ps	REFSEQ-INVERTEBRATE	0	93.6
g69794.t1	XP_026461607.1	0.2154	putative asparagine-trna ligase	ps	EC	0	90.9
g70973.t1	XP_026480270.1	0.4601	putative queuine trna-ribosyltransferase accessory subunit 2-like protein	ps	REFSEQ-INVERTEBRATE	0	90.9
g7115.t1	XP_026467446.1	0.2029	CDD:229087 KOG1144 KOG1144 KOG1144 Translation initiation factor 5B (eIF-5B)	ps	KOG	0	81.5
g71202.t1	XP_026468190.1	0.429	putative eukaryotic translation initiation factor 2d-like protein	ps	REFSEQ-INVERTEBRATE	0	100.3
g71374.t1	XP_026482245.1	0.0867	putative elongation factor 1-gamma-like protein	ps	REFSEQ-INVERTEBRATE	0	100
g7312.t1	XP_026481589.1	0.2242	putative trna {guanine{26}-n{2}}-dimethyltransferase	ps	REFSEQ-INVERTEBRATE	0	91.2
g73125.t1	XP_026462436.1	0.0787	putative negative elongation factor a-like protein - 42 OH-glycosylation sites	ps	REFSEQ-INVERTEBRATE	0	100.6
g73172.t1	XP_026473620.1	0.033	putative negative elongation factor b	ps	REFSEQ-INVERTEBRATE	0	70
g73189.t1	XP_026474186.1	0.344	putative 39s ribosomal protein l37	ps	REFSEQ-INVERTEBRATE	0	100
g73790.t1	XP_026468283.1	0.223	putative 28s ribosomal protein s35	ps	REFSEQ-INVERTEBRATE	0	100.6
g73791.t1	XP_026468540.1	0.0277	putative eukaryotic translation initiation factor 3 subunit i-like protein	ps	REFSEQ-INVERTEBRATE	0	100
g7492.t1	XP_026467035.1	0.1619	putative 39s ribosomal protein l43	ps	REFSEQ-INVERTEBRATE	0	98.9
g77108.t1	XP_026473047.1	0.1572	putative ribosome bioproteinis protein bms1 log isoform x1	ps	REFSEQ-INVERTEBRATE	0	101
g77194.t1	XP_026462523.1	0.1906	putative 28s ribosomal protein s5	ps	REFSEQ-INVERTEBRATE	0	73.3
g77194.t2	XP_026483038.1	0.2179	putative 28s ribosomal protein s5	ps	REFSEQ-INVERTEBRATE	0	100.4
g77769.t1	XP_026462134.1	0.0182	putative 60s ribosomal protein l12	ps	REFSEQ-INVERTEBRATE	0	100
g77869.t1	XP_026468306.1	0.0477	Elongator complex protein 3	ps	UNIPROTKB	0	99.6
g78799.t1	XP_026479994.1	0.2125	putative ribosome bioproteinis protein slx9	ps	REFSEQ-INVERTEBRATE	0	100
g79140.t1	XP_026462051.1	0.2219	putative ribosome-binding protein 1	ps	REFSEQ-INVERTEBRATE	0	72.9
g79597.t1	XP_026472316.1	0.078	putative eukaryotic translation initiation factor 3 subunit a	ps	REFSEQ-INVERTEBRATE	0	100.5
g80352.t1	XP_026475100.1	0.1292	putative translation machinery-associated protein 16 log isoform x2	ps	REFSEQ-INVERTEBRATE	0	100
g81111.t1	XP_026469339.1	0.0354	putative eukaryotic translation initiation factor 3 subunit b-like protein	ps	REFSEQ-INVERTEBRATE	0	100
g83138.t1	XP_026463039.1	0.0841	putative tyrosine-trna ligase	ps	EC	0	99.2
g83153.t1	XP_026475285.1	0.6593	putative trna-splicing endonuclease subunit sen2	ps	REFSEQ-INVERTEBRATE	0	97.9
g83533.t1	XP_026461553.1	0.1053	putative trna selenocysteine 1-associated protein 1 - 17 OH-glycosylation sites - 17 NetOglyc sites	ps	REFSEQ-INVERTEBRATE	0	100.9
g8356.t1	XP_026463798.1	0.3459	putative aminoacyl trna synthase complex-interacting multifunctional protein 1	ps	REFSEQ-INVERTEBRATE	0	94.5
g84073.t1	XP_026472759.1	0.0652	putative eukaryotic translation initiation factor 3 subunit g isoform x3	ps	REFSEQ-INVERTEBRATE	0	98.5
g84075.t1	XP_026473712.1	0.1269	putative translation initiation factor eif-2b subunit alpha-like protein	ps	REFSEQ-INVERTEBRATE	0	100
g84117.t1	XP_026478435.1	0.2222	putative 28s ribosomal protein s25	ps	REFSEQ-INVERTEBRATE	0	100
g86647.t1	XP_026470576.1	0.027	putative 60s ribosomal protein l27a	ps	REFSEQ-INVERTEBRATE	0	100
g87858.t1	XP_026463246.1	0.1616	putative ribosome bioproteinis protein wdr12	ps	REFSEQ-INVERTEBRATE	0	98.1
g88657.t1	XP_026473493.1	0.2262	putative ribosome bioproteinis regulatory	ps	REFSEQ-INVERTEBRATE	0	101.1
g89619.t1	XP_026461433.1	0.3267	putative translation initiation factor eif-2b subunit epsilon-like protein	ps	REFSEQ-INVERTEBRATE	0	67.3
g91149.t1	XP_026470233.1	0.028	putative 40s ribosomal protein s6	ps	REFSEQ-INVERTEBRATE	0	100
g91560.t1	XP_026472828.1	0.0461	putative 40s ribosomal protein s11	ps	REFSEQ-INVERTEBRATE	0	100
g93331.t1	XP_026472203.1	0.1643	putative elongation factor 1-delta isoform x2	ps	REFSEQ-INVERTEBRATE	0	100.4
g93331.t2	XP_026472202.1	0.1467	putative elongation factor 1-delta isoform x1	ps	REFSEQ-INVERTEBRATE	0	100.3
g94943.t1	XP_026466272.1	0.0755	putative eukaryotic translation initiation factor 5a-like protein	ps	REFSEQ-INVERTEBRATE	0	100
g9503.t1	XP_026475132.1	0.0441	putative eukaryotic translation initiation factor 3 subunit c	ps	REFSEQ-INVERTEBRATE	0	100
g95429.t1	XP_026472593.1	0.0836	putative ribosome production factor 1	ps	REFSEQ-INVERTEBRATE	0	98.4
g96973.t1	XP_026468105.1	0.0115	putative 40s ribosomal protein s4 isoform x1	ps	REFSEQ-INVERTEBRATE	0	100
g9785.t1	XP_026468777.1	0.0279	putative eukaryotic translation initiation factor 3 subunit d	ps	REFSEQ-INVERTEBRATE	0	97.7
g99562.t1	XP_026471540.1	0.1269	putative 60s ribosomal protein l6	ps	REFSEQ-INVERTEBRATE	0	100
g102198.t1	XP_026472250.1	0.078	putative skin secretory protein xp2	s/	REFSEQ-INVERTEBRATE	0	96.9
g15938.t1	XP_026466809.1	0.1832	putative mucin-5ac	s/	REFSEQ-INVERTEBRATE	0	100.5
g2670.t1	XP_026472015.1	0.2332	putative mucin-17-like protein - 23 OH-glycosylation sites - 23 NetOglyc sites	s/	REFSEQ-INVERTEBRATE	0	104.1
g35102.t1	XP_026469982.1	0.1136	putative skin secretory protein xp2 - signalP detected	s/	REFSEQ-INVERTEBRATE	0	85.3
g3540.t1	XP_026477208.1	0.0807	putative complement factor h isoform x3	s/	REFSEQ-INVERTEBRATE	0	68.7
g39426.t1	XP_026468290.1	0.1745	putative mucin-19-like isoform x1 - 12 OH-glycosylation sites	s/	REFSEQ-INVERTEBRATE	0	77.1
g5529.t1	XP_026474856.1	0.3072	putative mucin-5ac - 65 OH-glycosylation sites - 65 NetOglyc sites	s/	REFSEQ-INVERTEBRATE	0	101
g59944.t2	XP_026468325.1	0.0871	putative cysteine-rich secretory protein 2	s/	REFSEQ-INVERTEBRATE	0	76
g8728.t1	XP_026463432.1	0.351	putative mucin-17-like protein	s/	REFSEQ-INVERTEBRATE	0	68.9
g88838.t1	XP_026479956.1	1.8451	putative mucin-12 - 658 OH-glycosylation sites	s/	REFSEQ-INVERTEBRATE	0	105.1
g10161.t1	XP_026463324.1	0.0183	Serine/threonine-protein phosphatase 2A 65 kDa regulatory subunit A alpha isoform; Coesterase family PPase_methylesterase_euk	s/coest	REFSEQ-INVERTEBRATE	0	100
g102911.t1	XP_026472714.1	0.2056	Dipeptidyl peptidase 4; Coesterase family DPP4N_Peptidase_S9	s/coest	EC	0	82.9
g11923.t1	XP_026480291.1	0.2104	Palmitoyl-protein thioesterase 1; Coesterase family Palmitoyl-protein_thioesterase	s/coest	EC	0	89.5
g18473.t1	XP_026480865.1	0.1764	S-formylglutathione hydrolase; Coesterase family A85-EsteraseD-FGH	s/coest	MEROPS	0	100.7
g21584.t1	XP_026461746.1	0.2373	Protein phosphatase methylesterase 1; Coesterase family PPase_methylesterase_euk	s/coest	EC	0	106.5
g25841.t1	XP_026461899.1	0.0225	Neuroligin-3	s/coest	REFSEQ-INVERTEBRATE	0	101.8
g26498.t1	XP_026465692.1	0.1176	(Lyso)-N-acylphosphatidylethanolamine lipase; Coesterase family Carbon-carbon_bond_hydrolase	s/coest	EC	0	96
g34641.t1	XP_026463642.1	0.2616	Prolyl endopeptidase; Coesterase family S9N_PPCE_Peptidase_S9	s/coest	EC	0	99.4
g36810.t1	XP_026472654.1	0.0634	Neuroligin-6	s/coest	REFSEQ-INVERTEBRATE	0	89.2
g38535.t1	XP_026472528.1	0.3008	Acylamino-acid-releasing enzyme; Coesterase family ACPH_Peptidase_S9	s/coest	EC	0	96.1
g39280.t1	XP_026465764.1	0.1929	Juvenile hormone esterase; Coesterase family Carb_B_Arthropoda	s/coest	EC	0	97.1
g59000.t1	XP_026478981.1	0.662	Esterase FE4; Coesterase family Carb_B_Arthropoda	s/coest	REFSEQ-INVERTEBRATE	0	98.3
g6979.t1	XP_026469621.1	0.0798	Neuroligin-1	s/coest	REFSEQ-INVERTEBRATE	0	53.9
g79661.t1	XP_026477794.1	0.0486	Neuroligin-11	s/coest	REFSEQ-INVERTEBRATE	0	75
g8215.t1	XP_026476717.1	0.219	Juvenile hormone epoxide hydrolase 1; Coesterase family Epoxide_hydrolase	s/coest	EC	0	100
g83320.t1	XP_026478342.1	0.2663	Dipeptidyl peptidase 8; Coesterase family DPP4N_Peptidase_S9	s/coest	EC	0	94.1
g90997.t1	XP_026469612.1	0.2125	Dipeptidyl peptidase 4; Coesterase family DPP4N_Peptidase_S9	s/coest	EC	0	89.5
g98595.t1	XP_026465662.1	0.2403	Lysosomal Pro-X carboxypeptidase; Coesterase family Prolylcarboxypeptidase	s/coest	EC	0	91.3
g10433.t1	XP_026461756.1	0.2598	Secreted metalloprotease	s/enz metalloprotease	REFSEQ-INVERTEBRATE	0	60.1
g28650.t1	XP_026463453.1	0.3895	putative phospholipase a1-like protein - signalP detected	s/met/lipd	REFSEQ-INVERTEBRATE	0	93.7
g60903.t1	XP_026475042.1	0.1625	putative group xiia secretory phospholipase a2 - signalP detected	s/met/lipd	REFSEQ-INVERTEBRATE	0	96.7
g69912.t1	XP_026474196.1	0.1264	putative phospholipase a2 inhibitor - signalP detected	s/met/lipd	REFSEQ-INVERTEBRATE	0	100
g75172.t1	XP_026477146.1	0.2394	putative sphingomyelin phosphodiesterase 1-like protein - signalP detected	s/met/lipd	REFSEQ-INVERTEBRATE	0	96.7
g94934.t1	XP_026472708.1	0.0658	putative sn1-specific diacylglycerol lipase alpha-like protein - signalP detected	s/met/lipd	REFSEQ-INVERTEBRATE	0	77.5
g22156.t1	XP_026466216.1	0.1644	hypothetical conserved secreted protein precursor	s/mucin	REFSEQ-INVERTEBRATE	0	101
g47889.t1	XP_026471200.1	0.5324	putative mucin-19-like protein - 14 OH-glycosylation sites - signalP detected	s/mucin	REFSEQ-INVERTEBRATE	0	54.2
g100086.t1	XP_026479345.1	0.4467	putative clip domain-containing serine protease 2-like protein - signalP detected	s/protease	REFSEQ-INVERTEBRATE	0	100
g102912.t1	XP_026472778.1	0.0371	cd02669 family peptidase_c19m domain-containing protein	s/protease	CDD	0	102
g103309.t1	XP_026466814.1	0.1519	putative dipeptidyl peptidase 8-like protein	s/protease	REFSEQ-INVERTEBRATE	0	87.8
g10437.t1	XP_026479966.1	0.2198	putative zinc metalloproteinase nas-37 - signalP detected	s/protease	REFSEQ-INVERTEBRATE	0	52
g104777.t1	XP_026471680.1	0.31	putative mer0022515 family m2 unassigned peptidase	s/protease	MEROPS	0	100
g105440.t1	XP_026473779.1	0.0415	putative neprilysin	s/protease	EC	0	82.9
g12638.t1	XP_026469199.1	0.7069	putative sentrin-specific protease 1-like protein	s/protease	REFSEQ-INVERTEBRATE	0	101
g16018.t1	XP_026472906.1	0.3676	putative leukotriene-a4 hydrolase	s/protease	EC	0	99.1
g16145.t1	XP_026470261.1	0.0657	putative sentrin-specific protease 8-like protein	s/protease	REFSEQ-INVERTEBRATE	0	100
g18244.t1	XP_026469542.1	0.2517	putative sentrin-specific protease 1-like protein	s/protease	REFSEQ-INVERTEBRATE	0	60.8
g19319.t1	XP_026471296.1	0.2393	putative trypsin-1-like protein	s/protease	REFSEQ-INVERTEBRATE	0	62.6
g26468.t1	XP_026465368.1	0.083	putative cathepsin b - signalP detected	s/protease	EC	0	101.1
g30862.t1	XP_026463313.1	0.1569	putative family i43 unassigned peptidase inhibitor	s/protease	MEROPS	0	100.4
g31156.t1	XP_026468795.1	0.1711	metalloproteinase	s/protease	MEROPS	0	87
g32258.t1	XP_026463765.1	0.3286	putative furin - signalP detected	s/protease	EC	0	66.6
g3456.t1	XP_026477444.1	0.0552	metalloproteinase	s/protease	REFSEQ-INVERTEBRATE	0	63.9
g35682.t1	XP_026465183.1	0.2772	putative family s9 unassigned peptidase	s/protease	MEROPS	0	86.2
g3800.t1	XP_026469548.1	0.1414	putative sintegrin and metalloproteinase domain-containing protein 10	s/protease	REFSEQ-INVERTEBRATE	0	91
g41674.t1	XP_026481839.1	0.0971	putative neurotrypsin-like protein - signalP detected	s/protease	REFSEQ-INVERTEBRATE	0	102.6
g41694.t1	XP_026482302.1	0.2977	putative bifunctional peptidase and 3s-lysyl hydroxylase jmjd7	s/protease	REFSEQ-INVERTEBRATE	0	91.4
g43986.t1	XP_026479922.1	0.418	putative bifunctional peptidase and arginyl-hydroxylase jmjd5	s/protease	REFSEQ-INVERTEBRATE	0	75.8
g44696.t1	XP_026475168.1	0.2063	putative zinc metalloproteinase nas-13 - signalP detected	s/protease	REFSEQ-INVERTEBRATE	0	102.4
g45102.t1	XP_026472386.1	0.1917	cd04857 family peptidases_s8_tripeptidyl_aminopeptidase_ii domain-containing protein	s/protease	CDD	0	117.2
g46026.t1	XP_026479407.1	0.2134	putative ste24 endopeptidase	s/protease	EC	0	97.2
g4605.t1	XP_026479338.1	0.0676	putative cathepsin l - signalP detected	s/protease	EC	0	87
g49762.t1	XP_026469613.1	0.6841	putative venom dipeptidyl peptidase 4-like protein - signalP detected	s/protease	REFSEQ-INVERTEBRATE	0	64.9
g50773.t1	XP_026462603.1	0.2156	metalloproteinase	s/protease	REFSEQ-INVERTEBRATE	0	43.1
g5111.t1	XP_026480860.1	0.0995	putative cathepsin d - signalP detected	s/protease	EC	0	99.4
g52493.t1	XP_026466284.1	0.0191	putative caseinolytic peptidase b	s/protease	REFSEQ-INVERTEBRATE	0	40.1
g53333.t1	XP_026482429.1	0.3696	putative membrane metallo-endopeptidase-like 1	s/protease	REFSEQ-INVERTEBRATE	0	85.9
g5513.t1	XP_026472568.1	0.0841	putative serine protease	s/protease	REFSEQ-INVERTEBRATE	0	67.4
g57647.t1	XP_026480027.1	0.3019	putative dipeptidyl-peptidase iii	s/protease	EC	0	91.4
g59052.t1	XP_026480025.1	0.2948	putative trypsin-like protein	s/protease	REFSEQ-INVERTEBRATE	0	95.4
g59427.t1	XP_026477085.1	0.1147	putative serine proteinase stubble - 33 OH-glycosylation sites	s/protease	REFSEQ-INVERTEBRATE	0	118.4
g6127.t1	XP_026470771.1	0.2171	putative serine protease nudel-like protein	s/protease	REFSEQ-INVERTEBRATE	0	62.8
g61486.t1	XP_026461330.1	0.3739	putative family i87 unassigned peptidase inhibitor	s/protease	MEROPS	0	83.1
g63627.t1	XP_026469746.1	0.4326	putative modular serine protease-like protein - signalP detected	s/protease	REFSEQ-INVERTEBRATE	0	106.9
g63629.t1	XP_026470067.1	0.199	putative modular serine protease-like protein	s/protease	REFSEQ-INVERTEBRATE	0	99.7
g64610.t1	XP_026470259.1	0.1409	putative family c64 unassigned peptidase	s/protease	MEROPS	0	105.9
g65175.t1	XP_026464697.1	0.315	putative leishmanolysin-like peptidase	s/protease	REFSEQ-INVERTEBRATE	0	64.2
g65475.t1	XP_026480027.1	0.3019	putative dipeptidyl-peptidase iii	s/protease	EC	0	91.4
g6573.t1	XP_026476755.1	0.0866	putative ste24 endopeptidase - signalP detected	s/protease	EC	0	97.6
g66638.t1	XP_026471826.1	0.2458	putative insulysin	s/protease	EC	0	93.8
g68407.t1	XP_026461499.1	0.2074	putative furin-like protease 1	s/protease	REFSEQ-INVERTEBRATE	0	61.3
g70303.t1	XP_026462391.1	0.2462	putative family s33 unassigned peptidase	s/protease	MEROPS	0	100
g71207.t1	XP_026474875.1	0.2635	putative tissue inhibitor of metalloproteinase - signalP detected	s/protease	REFSEQ-INVERTEBRATE	0	96.3
g71858.t1	XP_026462978.1	0.1637	putative neprilysin	s/protease	EC	0	90.3
g72151.t1	XP_026475330.1	0.6842	putative insulysin	s/protease	EC	0	96.6
g74274.t1	XP_026470545.1	0.3532	putative mer0253924	s/protease	MEROPS	0	100
g7467.t1	XP_026464497.1	0.5724	putative trypsin-3-like protein - signalP detected	s/protease	REFSEQ-INVERTEBRATE	0	96.1
g79926.t1	XP_026471989.1	0.4986	putative serine proteinase stubble	s/protease	REFSEQ-INVERTEBRATE	0	62.6
g79926.t2	XP_026474656.1	0.2921	putative serine proteinase stubble-like isoform x2 - signalP detected	s/protease	REFSEQ-INVERTEBRATE	0	78
g80750.t1	XP_026477699.1	0.2165	putative venom serine protease bi-vsp-like protein	s/protease	REFSEQ-INVERTEBRATE	0	75.2
g85516.t1	XP_026475922.1	0.8291	putative neurotrypsin-like protein - signalP detected	s/protease	REFSEQ-INVERTEBRATE	0	96.1
g86710.t1	XP_026470557.1	0.0807	putative family i87 unassigned peptidase inhibitor	s/protease	MEROPS	0	88.2
g87629.t1	XP_026480016.1	0.1486	putative neprilysin	s/protease	EC	0	80
g90180.t1	XP_026479084.1	0.2319	putative serine protease snake-like protein	s/protease	REFSEQ-INVERTEBRATE	0	42.5
g93943.t1	XP_026462142.1	0.1711	putative presequence protease	s/protease	REFSEQ-INVERTEBRATE	0	100
g96097.t1	XP_026467384.1	0.1211	putative ste24 endopeptidase	s/protease	EC	0	90.3
g9770.t1	XP_026479384.1	0.2113	putative site-1 protease	s/protease	EC	0	93.8
g66290.t1	XP_026466851.1	0.0751	putative serine protease inhibitor 88ea-like isoform x2 - signalP detected	s/protinh	REFSEQ-INVERTEBRATE	0	99.2
g6816.t1	XP_026471183.1	0.1499	putative reversion-inducing cysteine-rich protein with kazal motif	s/protinh	REFSEQ-INVERTEBRATE	0	54.7
g6820.t1	XP_026471182.1	0.1744	putative reversion-inducing cysteine-rich protein with kazal motif - GPI anchored	s/protinh/gpi	REFSEQ-INVERTEBRATE	0	56.6
g29865.t1	XP_026468588.1	0.0758	putative adam 17 endopeptidase - signalP detected	s/reprolysin	EC	0	82.5
g100124.t3	XP_026463625.1	0.1417	putative rho gtpase-activating protein 21-b	st	REFSEQ-INVERTEBRATE	0	99.7
g10055.t1	XP_026467431.1	0.107	putative transient receptor potential cation channel	st	REFSEQ-INVERTEBRATE	0	93.5
g100759.t1	XP_026473841.1	0.1487	putative non-specific serine-threonine protein kinase	st	EC	0	78.5
g101924.t1	XP_026470351.1	0.0321	putative non-specific serine-threonine protein kinase	st	EC	0	100.3
g102501.t1	XP_026470168.1	0.1646	putative tyrosine-protein phosphatase corkscrew	st	REFSEQ-INVERTEBRATE	0	90.4
g103529.t1	XP_026466169.1	0.0579	protein phosphatase 2c	st	REFSEQ-INVERTEBRATE	0	100
g103565.t1	XP_026476604.1	0.3654	putative odorant receptor or2-like protein	st	REFSEQ-INVERTEBRATE	0	78.9
g103566.t1	XP_026476664.1	0.4336	putative odorant receptor or2-like protein	st	REFSEQ-INVERTEBRATE	0	99.7
g103575.t1	XP_026461614.1	0.2607	putative non-specific serine-threonine protein kinase	st	EC	0	70.1
g10442.t1	XP_026480616.1	0.1527	cd15035 family 7tmf_fzd5_fzd8-like domain-containing protein - signalP detected	st	CDD	0	98.3
g104875.t1	XP_026482822.1	0.1174	putative netrin receptor unc-5-like protein	st	REFSEQ-INVERTEBRATE	0	97.7
g10530.t1	XP_026479982.1	0.0536	putative transient receptor potential cation channel trpm	st	REFSEQ-INVERTEBRATE	0	47.1
g10735.t1	XP_026473002.1	0.5701	putative pas domain-containing serine-threonine-protein kinase isoform x2	st	REFSEQ-INVERTEBRATE	0	99.8
g10876.t1	XP_026473121.1	0.0563	putative b-cell receptor-associated protein 31 isoform x1 - signalP detected	st	REFSEQ-INVERTEBRATE	0	101
g10960.t1	XP_026473421.1	0.0285	putative non-specific serine-threonine protein kinase	st	EC	0	96
g11024.t1	XP_026480741.1	0.0336	putative non-specific serine-threonine protein kinase	st	EC	0	90.3
g11179.t1	XP_026482161.1	0.1222	putative histamine h2 receptor-like protein	st	REFSEQ-INVERTEBRATE	0	100.2
g11475.t1	XP_026466929.1	0.4024	putative nuclear hormone receptor ftz-f1 beta-like protein	st	REFSEQ-INVERTEBRATE	0	69.4
g11517.t1	XP_026468967.1	0.1988	putative allatostatin-a receptor-like protein	st	REFSEQ-INVERTEBRATE	0	80.9
g12062.t1	XP_026478529.1	0.0719	hipothetical protein	st	EC	0	82
g12105.t1	XP_026480036.1	0.13	putative odorant receptor 4-like protein	st	REFSEQ-INVERTEBRATE	0	100
g12601.t1	XP_026479801.1	0.0896	putative serine-threonine-protein kinase atr	st	REFSEQ-INVERTEBRATE	0	42.2
g12621.t1	XP_026470113.1	0.1005	putative phosphorylase b kinase regulatory subunit beta isoform x2	st	REFSEQ-INVERTEBRATE	0	99.5
g12665.t1	XP_026476763.1	0.0055	putative mitogen-activated protein kinase	st	EC	0	93.6
g12672.t1	XP_026477197.1	0.026	putative receptor guanylate cyclase gyc76c-like protein - signalP detected	st	REFSEQ-INVERTEBRATE	0	24.6
g12678.t1	XP_026476715.1	0.0391	putative receptor guanylate cyclase gyc76c	st	REFSEQ-INVERTEBRATE	0	89
g13567.t1	XP_026470848.1	0.0643	putative twisted gastrulation protein 1-a - signalP detected	st	REFSEQ-INVERTEBRATE	0	100
g13713.t1	XP_026474698.1	0.06	putative cyclin-dependent kinase	st	EC	0	95.5
g13715.t1	XP_026462933.1	0.1381	putative aryl hydrocarbon receptor nuclear translocator	st	REFSEQ-INVERTEBRATE	0	92.7
g13874.t1	XP_026467163.1	0.1364	hypothetical protein	st	REFSEQ-INVERTEBRATE	0	61.7
g13885.t1	XP_026466460.1	0.2213	putative thyroid receptor-interacting protein 6	st	REFSEQ-INVERTEBRATE	0	100.8
g14186.t1	XP_026464748.1	0.1263	putative mitogen-activated protein kinase kinase kinase	st	EC	0	49
g14635.t1	XP_026472172.1	0.0225	cd00066 family g-alpha domain-containing protein	st	CDD	0	100.3
g14638.t1	XP_026475866.1	0.3969	putative serine-threonine-protein kinase nek8	st	REFSEQ-INVERTEBRATE	0	97.1
g14640.t1	XP_026473580.1	0.0933	putative muscarinic acetylcholine receptor dm1-like protein - 13 OH-glycosylation sites	st	REFSEQ-INVERTEBRATE	0	58
g14665.t1	XP_026473320.1	0.2492	putative non-specific serine-threonine protein kinase	st	EC	0	94.3
g15196.t1	XP_026479236.1	0.1048	putative serine-threonine-protein kinase nek3 isoform x1 - 13 OH-glycosylation sites	st	REFSEQ-INVERTEBRATE	0	110
g15272.t1	XP_026462673.1	0.0208	putative serine-threonine-protein phosphatase 4 regulatory subunit 3	st	REFSEQ-INVERTEBRATE	0	100.1
g15469.t1	XP_026473696.1	0.071	putative non-specific serine-threonine protein kinase	st	EC	0	82.2
g15475.t1	XP_026473696.1	0.071	putative non-specific serine-threonine protein kinase	st	EC	0	82.2
g15479.t1	XP_026472003.1	0.1265	putative neuropeptide capa receptor-like protein	st	REFSEQ-INVERTEBRATE	0	66.2
g15714.t1	XP_026474880.1	0.0343	putative inositol receptor isoform x7	st	REFSEQ-INVERTEBRATE	0	98.2
g15718.t2	XP_026473039.1	0.0558	putative epidermal growth factor receptor kinase substrate 8-like protein	st	REFSEQ-INVERTEBRATE	0	76.9
g16054.t1	XP_026472453.1	0.0032	putative serine-threonine-protein phosphatase 2a catalytic subunit beta isoform isoform x1	st	REFSEQ-INVERTEBRATE	0	91.4
g16092.t1	XP_026462228.1	0.1299	putative cyclin-dependent kinase	st	EC	0	99.3
g16237.t1	XP_026464411.1	0.1743	putative scavenger receptor class b member 1-like protein	st	REFSEQ-INVERTEBRATE	0	70.4
g1676.t1	XP_026469290.1	0.0202	putative mitogen-activated protein kinase kinase	st	EC	0	68
g16858.t1	XP_026473609.1	0.1002	putative mitogen-activated protein	st	REFSEQ-INVERTEBRATE	0	72.6
g1710.t1	XP_026478305.1	0.3109	putative serine-threonine-protein kinase plk4	st	REFSEQ-INVERTEBRATE	0	98.8
g18187.t1	XP_026464176.1	0.2533	putative rab3 gtpase-activating protein regulatory subunit	st	REFSEQ-INVERTEBRATE	0	101
g18225.t1	XP_026469203.1	0.3309	putative non-specific serine-threonine protein kinase	st	EC	0	73.9
g18238.t1	XP_026468238.1	0.0222	putative protein kinase c	st	EC	0	100.9
g18241.t1	XP_026469123.1	0.249	protein phosphatase 1 regulatory subunit 21	st	REFSEQ-INVERTEBRATE	0	100
g18260.t1	XP_026480391.1	0.248	putative hormone-sensitive lipase isoform x1	st	REFSEQ-INVERTEBRATE	0	70.5
g18377.t1	XP_026461845.1	0.6918	putative rho gtpase-activating protein 15-like isoform x2	st	REFSEQ-INVERTEBRATE	0	60
g18399.t1	XP_026465575.1	0.0544	putative acetylcholine receptor subunit alpha-l1-like isoform x4 - signalP detected	st	REFSEQ-INVERTEBRATE	0	46.9
g18458.t1	XP_026481627.1	0.0351	putative serine-threonine-protein kinase	st	REFSEQ-INVERTEBRATE	0	33.3
g18507.t1	XP_026481615.1	0.0846	putative serine-threonine-protein kinase meng-po	st	REFSEQ-INVERTEBRATE	0	83.4
g18801.t1	XP_026477158.1	0.0539	putative ecotropic viral integration site	st	REFSEQ-INVERTEBRATE	0	90
g19054.t3	XP_026462000.1	0.1712	putative alkaline phosphatase	st	EC	0	94.3
g19102.t1	XP_026476969.1	0.0052	cd00066 family g-alpha domain-containing protein	st	CDD	0	106
g19117.t1	XP_026477236.1	0.2258	protein phosphatase 1 regulatory subunit 42	st	REFSEQ-INVERTEBRATE	0	100.3
g19162.t1	XP_026463555.1	0.2048	Protein croquemort	st	UNIPROTKB	0	89.6
g19321.t1	XP_026472855.1	0.4071	putative serine-threonine-protein phosphatase 1 regulatory subunit 10	st	REFSEQ-INVERTEBRATE	0	68
g19641.t1	XP_026479286.1	0.0516	putative protein kinase c	st	EC	0	95.3
g19748.t1	XP_026477569.1	0.1034	putative non-specific serine-threonine protein kinase - 28 OH-glycosylation sites	st	EC	0	93.8
g20166.t1	XP_026469952.1	0.2082	putative calcium-calmodulin-dependent 3'5'-cyclic nucleotide phosphodiesterase 1-like protein	st	REFSEQ-INVERTEBRATE	0	100
g20202.t1	XP_026464477.1	0.0382	putative gonadotropin-releasing hormone receptor-like protein	st	REFSEQ-INVERTEBRATE	0	76.5
g20401.t1	XP_026467657.1	0.1737	putative serine-threonine-protein kinase cdc7	st	REFSEQ-INVERTEBRATE	0	104
g20459.t1	XP_026464048.1	0.1111	putative mitogen-activated protein kinase kinase kinase 12-like isoform x1	st	REFSEQ-INVERTEBRATE	0	73.5
g20486.t1	XP_026462323.1	0.0208	putative serine-threonine-protein phosphatase 2b catalytic subunit 2	st	REFSEQ-INVERTEBRATE	0	98
g20909.t1	XP_026468316.1	0.1967	putative transducin beta-like protein 3	st	REFSEQ-INVERTEBRATE	0	100
g21182.t1	XP_026463970.1	0.1441	putative ah receptor-interacting protein	st	REFSEQ-INVERTEBRATE	0	98.4
g21657.t1	XP_026481386.1	0.0476	putative ionotropic receptor 25a-like protein	st	REFSEQ-INVERTEBRATE	0	54.9
g21723.t1	XP_026472218.1	0.0739	putative non-specific serine-threonine protein kinase	st	EC	0	98.2
g21746.t1	XP_026472919.1	0.0938	putative rho gtpase-activating protein 39	st	REFSEQ-INVERTEBRATE	0	109.4
g22063.t1	XP_026471668.1	0.1267	putative head-specific guanylate cyclase	st	REFSEQ-INVERTEBRATE	0	83
g22373.t1	XP_026470792.1	0.0541	putative sex peptide receptor-like protein	st	REFSEQ-INVERTEBRATE	0	109.4
g22526.t1	XP_026474655.1	0.1909	hypothetical protein	st	REFSEQ-INVERTEBRATE	0	39
g23191.t1	XP_026465815.1	0.0531	putative non-specific serine-threonine protein kinase	st	EC	0	89.3
g23263.t1	XP_026478677.1	0.0749	putative mitogen-activated protein kinase kinase kinase	st	EC	0	89.5
g23296.t1	XP_026474321.1	0.5298	putative kat8 regulatory nsl complex subunit 2-like protein	st	REFSEQ-INVERTEBRATE	0	99.2
g23762.t1	XP_026477755.1	0	putative calmodulin	st	REFSEQ-INVERTEBRATE	0	100
g24575.t1	XP_026470429.1	0.0394	putative non-specific serine-threonine protein kinase	st	EC	0	94.8
g24591.t1	XP_026475349.1	0	putative serine-threonine-protein kinase nlk	st	REFSEQ-INVERTEBRATE	0	57.5
g24623.t1	XP_026472851.1	0.08	putative receptor protein serine-threonine kinase	st	EC	0	90
g24706.t1	XP_026479657.1	0.182	putative calmodulin-binding transcription activator 2-like protein	st	REFSEQ-INVERTEBRATE	0	79.5
g24721.t1	XP_026478194.1	0.1694	putative tyrosine-protein phosphatase non-receptor type 1	st	REFSEQ-INVERTEBRATE	0	104.1
g24744.t1	XP_026475745.1	0.3986	putative octopamine receptor beta-1r-like protein	st	REFSEQ-INVERTEBRATE	0	53.2
g24886.t1	XP_026477602.1	0.5848	putative serine-threonine-protein kinase prp4	st	REFSEQ-INVERTEBRATE	0	77
g25162.t1	XP_026472425.1	0.1772	putative non-specific serine-threonine protein kinase - signalP detected	st	EC	0	76.6
g25200.t1	XP_026471624.1	0.1549	putative receptor protein-tyrosine kinase	st	EC	0	77.3
g26078.t1	XP_026474658.1	0.4926	putative nuclear hormone receptor hr3	st	REFSEQ-INVERTEBRATE	0	53.7
g26143.t1	XP_026461311.1	0.1701	putative g-protein coupled receptor no18	st	REFSEQ-INVERTEBRATE	0	54.5
g26631.t1	XP_026482036.1	0.373	putative thyroid receptor-interacting protein 11-like isoform x2	st	REFSEQ-INVERTEBRATE	0	103.7
g26662.t1	XP_026481906.1	0.0597	putative mitogen-activated protein kinase kinase kinase kinase 3 isoform x2	st	REFSEQ-INVERTEBRATE	0	100
g26680.t1	XP_026482296.1	0.0537	putative leukocyte tyrosine kinase receptor-like protein	st	REFSEQ-INVERTEBRATE	0	92.8
g26800.t1	XP_026481258.1	0.1854	putative serine-threonine-protein kinase smg1	st	REFSEQ-INVERTEBRATE	0	51.6
g26801.t1	XP_026481256.1	0.1625	putative histamine h2 receptor-like protein - signalP detected	st	REFSEQ-INVERTEBRATE	0	91.7
g26803.t1	XP_026476030.1	0.2318	putative serine-threonine-protein kinase smg1 - signalP detected	st	REFSEQ-INVERTEBRATE	0	100
g26803.t2	XP_026476030.1	0.2318	putative serine-threonine-protein kinase smg1	st	REFSEQ-INVERTEBRATE	0	100
g26810.t1	XP_026480973.1	0.1074	putative viral iap-associated factor	st	REFSEQ-INVERTEBRATE	0	100
g26855.t1	XP_026482695.1	0.1804	putative acetylcholine receptor subunit alpha-like 1	st	REFSEQ-INVERTEBRATE	0	77.7
g26923.t1	XP_026475231.1	0.0399	putative non-specific serine-threonine protein kinase	st	EC	0	100.9
g2701.t1	XP_026470830.1	0.2259	putative calcitonin protein-related peptide type 1	st	REFSEQ-INVERTEBRATE	0	38.2
g27368.t1	XP_026468125.1	0.0113	cd00066 family g-alpha domain-containing protein	st	CDD	0	100
g27370.t1	XP_026467182.1	0.2506	putative receptor-binding cancer antigen - signalP detected	st	REFSEQ-INVERTEBRATE	0	98.9
g27623.t1	XP_026481748.1	0.2588	putative dopamine receptor 4-like protein	st	REFSEQ-INVERTEBRATE	0	45.7
g27795.t1	XP_026461450.1	0.0034	putative non-specific serine-threonine protein kinase	st	EC	0	99.6
g27864.t1	XP_026468351.1	0.2057	putative serine-threonine-protein phosphatase 2a activator - 11 OH-glycosylation sites	st	REFSEQ-INVERTEBRATE	0	100.4
g27873.t1	XP_026468287.1	0.2218	putative bone morphoproteintic protein receptor type-2 - signalP detected	st	REFSEQ-INVERTEBRATE	0	101.6
g2794.t1	XP_026466655.1	0.0892	putative non-specific serine-threonine protein kinase	st	EC	0	70.6
g27980.t1	XP_026465008.1	0.2874	putative tyrosine-protein phosphatase non-receptor type 23	st	REFSEQ-INVERTEBRATE	0	103.8
g28922.t1	XP_026465649.1	0.0528	putative tyrosine-protein kinase src42a	st	REFSEQ-INVERTEBRATE	0	100.1
g29019.t1	XP_026462144.1	0.0101	putative cyclin-dependent kinase	st	EC	0	101
g29412.t1	XP_026471623.1	0.5188	putative proto-oncoprotein tyrosine-protein kinase ros	st	REFSEQ-INVERTEBRATE	0	57.8
g29436.t1	XP_026471282.1	0.2657	putative serine-threonine-protein kinase 32b	st	REFSEQ-INVERTEBRATE	0	80.6
g2967.t1	XP_026462341.1	0.042	Integrin-linked protein kinase	st	UNIPROTKB	0	99.5
g29798.t1	XP_026479037.1	0.3511	putative g-protein coupled receptor - signalP detected	st	REFSEQ-INVERTEBRATE	0	77.1
g29801.t1	XP_026476328.1	0.2986	putative non-specific serine-threonine protein kinase	st	EC	0	100.8
g30145.t2	XP_026477252.1	0.1229	putative non-specific serine-threonine protein kinase - 10 OH-glycosylation sites	st	EC	0	102.8
g3097.t1	XP_026477518.1	0.1033	putative serine-threonine-protein kinase brsk2	st	REFSEQ-INVERTEBRATE	0	96.8
g3098.t1	XP_026477521.1	0.0822	putative serine-threonine-protein kinase brsk2 - 17 OH-glycosylation sites	st	REFSEQ-INVERTEBRATE	0	80.5
g31081.t1	XP_026468385.1	0.0813	putative phosphorylase b kinase regulatory subunit alpha	st	REFSEQ-INVERTEBRATE	0	100.3
g31086.t1	XP_026468807.1	0.2419	putative transient receptor potential cation channel protein painless	st	REFSEQ-INVERTEBRATE	0	100.5
g31160.t1	XP_026468381.1	0.0159	putative non-specific serine-threonine protein kinase	st	EC	0	101.6
g31188.t3	XP_026474081.1	0.4487	putative g-protein coupled receptor mth2	st	REFSEQ-INVERTEBRATE	0	96
g31311.t1	XP_026469362.1	0.0714	putative adenylate cyclase type 3	st	REFSEQ-INVERTEBRATE	0	85.1
g31650.t1	XP_026463027.1	0.2133	putative serine-threonine-protein kinase greatwall	st	REFSEQ-INVERTEBRATE	0	100
g31671.t1	XP_026465172.1	0.1024	putative tyrosine-protein kinase pr2 isoform x1	st	REFSEQ-INVERTEBRATE	0	74.8
g31839.t1	XP_026469269.1	0.0133	protein phosphatase ptc7 log isoform x1	st	REFSEQ-INVERTEBRATE	0	100
g31943.t1	XP_026474936.1	0.0722	putative rho gtpase-activating protein 1	st	REFSEQ-INVERTEBRATE	0	99.7
g32836.t1	XP_026466904.1	0.07	putative acidic fibroblast growth factor intracellular-binding protein	st	REFSEQ-INVERTEBRATE	0	100
g33114.t1	XP_026481141.1	0.0674	XP_036336964.1 transient receptor potential cation channel subfamily A member 1-like	st	DIPTERA	0	46.8
g33187.t1	XP_026470064.1	0.0095	putative growth factor receptor-bound protein 2	st	REFSEQ-INVERTEBRATE	0	100
g33534.t1	XP_026467222.1	0.0982	putative receptor protein serine-threonine kinase	st	EC	0	100
g33811.t1	XP_026467951.1	0.2263	putative receptor protein-tyrosine kinase	st	EC	0	76.9
g33819.t1	XP_026474621.1	0.0276	putative non-specific serine-threonine protein kinase	st	EC	0	89.6
g34012.t1	XP_026478927.1	0.5413	putative dual specificity protein kinase ttk	st	REFSEQ-INVERTEBRATE	0	98.9
g34072.t1	XP_026480060.1	0.1407	putative ionotropic receptor 93a-like protein	st	REFSEQ-INVERTEBRATE	0	99.4
g3449.t1	XP_026477360.1	0.0804	putative dual specificity protein kinase clk2-like isoform x1	st	REFSEQ-INVERTEBRATE	0	99.8
g34532.t1	XP_026478219.1	0.3374	putative tryptophan 5-monooxygenase	st	EC	0	95.7
g34604.t1	XP_026464613.1	0.2178	cd15030 family 7tmf_smo_homolog domain-containing protein	st	CDD	0	100
g34703.t1	XP_026472237.1	0.0057	putative non-specific serine-threonine protein kinase	st	EC	0	99.1
g34898.t1	XP_026466823.1	0.0463	putative scavenger receptor class b member 1-like protein	st	REFSEQ-INVERTEBRATE	0	93.2
g35054.t1	XP_026480405.1	0.0145	putative non-specific serine-threonine protein kinase	st	EC	0	60.8
g35119.t1	XP_026469978.1	0.6023	putative multiple epidermal growth factor-like protein 10 isoform x1	st	REFSEQ-INVERTEBRATE	0	98.2
g35140.t1	XP_026462153.1	0.0047	putative transducin-like enhancer protein 4 - 14 OH-glycosylation sites	st	REFSEQ-INVERTEBRATE	0	65.3
g35328.t1	XP_026465341.1	1.3964	putative g-protein coupled receptor mth-like 11	st	REFSEQ-INVERTEBRATE	0	100.2
g35440.t1	XP_026466989.1	0.0806	putative serine-threonine-protein phosphatase 2a regulatory subunit b'' subunit delta	st	REFSEQ-INVERTEBRATE	0	50.7
g35443.t1	XP_026466883.1	0.3634	putative tnf receptor-associated factor 6-like protein	st	REFSEQ-INVERTEBRATE	0	100.2
g35452.t1	XP_026466521.1	0.0033	putative ras-related gtp-binding protein a	st	REFSEQ-INVERTEBRATE	0	100
g35456.t1	XP_026466444.1	0.1144	putative non-specific serine-threonine protein kinase	st	EC	0	77.8
g35611.t1	XP_026463878.1	0.1736	putative non-specific serine-threonine protein kinase	st	EC	0	88.6
g35889.t1	XP_026482492.1	0.1565	putative tyrosine-protein kinase wsck	st	REFSEQ-INVERTEBRATE	0	35.2
g35998.t1	XP_026471639.1	0.0648	putative photoreceptor-specific nuclear receptor - 14 OH-glycosylation sites - 14 NetOglyc sites	st	REFSEQ-INVERTEBRATE	0	76.2
g36145.t1	XP_026473065.1	0.0764	putative odorant receptor coreceptor	st	REFSEQ-INVERTEBRATE	0	87.2
g36779.t1	XP_026463824.1	0.0503	putative cyclin-dependent kinase	st	EC	0	95.4
g37511.t1	XP_026462705.1	0.3571	putative non-specific serine-threonine protein kinase	st	EC	0	84.3
g37645.t1	XP_026474291.1	0.0432	putative adiponectin receptor protein-like isoform x2	st	REFSEQ-INVERTEBRATE	0	90.5
g37777.t1	XP_026476746.1	0.0095	putative protein kinase c	st	EC	0	77.4
g37968.t1	XP_026471515.1	0.0358	putative camp-dependent protein kinase type ii regulatory subunit	st	REFSEQ-INVERTEBRATE	0	100
g38097.t1	XP_026467576.1	0.1637	putative acetylcholine receptor subunit alpha-like protein	st	REFSEQ-INVERTEBRATE	0	44.1
g38192.t1	XP_026464489.1	0.0806	putative discoidin domain-containing receptor 2-like protein	st	REFSEQ-INVERTEBRATE	0	36.6
g38193.t1	XP_026465374.1	0.2017	putative g-protein coupled receptor 52	st	REFSEQ-INVERTEBRATE	0	77.4
g38478.t1	XP_026468041.1	0.0276	putative non-specific serine-threonine protein kinase - 21 OH-glycosylation sites - 21 NetOglyc sites	st	EC	0	107
g38528.t1	XP_026471126.1	0.1465	putative calcium-calmodulin-dependent protein kinase	st	EC	0	96.6
g38560.t1	XP_026474118.1	0.7771	putative tyrosine-protein kinase receptor torso-like isoform x2	st	REFSEQ-INVERTEBRATE	0	87
g38596.t1	XP_026467815.1	0.1765	putative somatostatin receptor type 2-like protein	st	REFSEQ-INVERTEBRATE	0	100
g3887.t1	XP_026476702.1	0.1213	putative scavenger receptor class b member 1-like protein	st	REFSEQ-INVERTEBRATE	0	84.4
g3887.t2	XP_026472223.1	0.1168	putative scavenger receptor class b member 1-like protein	st	REFSEQ-INVERTEBRATE	0	84.4
g38989.t1	XP_026466599.1	0.0783	putative nuclear hormone receptor hr96-like protein	st	REFSEQ-INVERTEBRATE	0	101.5
g39231.t1	XP_026464992.1	0.0521	putative tyrosine-protein phosphatase non-receptor type 21	st	REFSEQ-INVERTEBRATE	0	100.6
g39274.t1	XP_026465626.1	0.0968	putative adenylate cyclase type 6-like protein	st	REFSEQ-INVERTEBRATE	0	28.6
g39274.t2	XP_026465626.1	0.0968	putative adenylate cyclase type 6-like protein	st	REFSEQ-INVERTEBRATE	0	28.6
g40378.t1	XP_026472876.1	0.0558	putative homeodomain-interacting protein kinase 2-like isoform x3	st	REFSEQ-INVERTEBRATE	0	100
g40379.t1	XP_026474126.1	0.2917	putative ras gtpase-activating protein-binding protein 2 - 10 OH-glycosylation sites	st	REFSEQ-INVERTEBRATE	0	101.9
g40380.t1	XP_026474078.1	0.1079	putative non-specific serine-threonine protein kinase	st	EC	0	92.2
g40458.t1	XP_026465457.1	0.0552	putative receptor protein serine-threonine kinase	st	EC	0	101.7
g40616.t1	XP_026467518.1	0.1082	putative neurotrophin receptor-interacting factor 1	st	REFSEQ-INVERTEBRATE	0	101.7
g41308.t1	XP_026466179.1	0.2022	putative gtpase-activating protein cdgapr	st	REFSEQ-INVERTEBRATE	0	100.5
g41315.t1	XP_026466412.1	0.089	putative tyrosine-protein phosphatase non-receptor type 9	st	REFSEQ-INVERTEBRATE	0	103.6
g41439.t1	XP_026465411.1	0.105	putative receptor expression-enhancing protein 5	st	REFSEQ-INVERTEBRATE	0	97.2
g41675.t1	XP_026481981.1	0.0265	putative cyclin-dependent kinase	st	EC	0	90.8
g41679.t1	XP_026481833.1	0.2562	putative non-specific serine-threonine protein kinase	st	EC	0	64.4
g41730.t1	XP_026463493.1	0.173	putative serine-threonine-protein kinase par-1-like isoform x1	st	REFSEQ-INVERTEBRATE	0	92
g41866.t1	XP_026481877.1	0.0844	putative serine-threonine-protein kinase minibrain isoform x1	st	REFSEQ-INVERTEBRATE	0	105.3
g41927.t1	XP_026477771.1	0.4242	putative g-protein coupled receptor mth-like 3 - signalP detected	st	REFSEQ-INVERTEBRATE	0	100.8
g41957.t2	XP_026478869.1	0.0596	putative tetraspanin-13 - signalP detected	st	REFSEQ-INVERTEBRATE	0	100
g4222.t2	XP_026469619.1	0.087	putative nuclear hormone receptor hr38 - 25 OH-glycosylation sites - 25 NetOglyc sites	st	REFSEQ-INVERTEBRATE	0	94.2
g42322.t1	XP_026463963.1	0.0531	putative ras-related protein rab-30	st	REFSEQ-INVERTEBRATE	0	100
g42550.t1	XP_026472236.1	0.0553	putative non-specific serine-threonine protein kinase	st	EC	0	65.6
g42637.t1	XP_026473180.1	0.4002	putative renin receptor-like protein - signalP detected	st	REFSEQ-INVERTEBRATE	0	100.6
g42967.t1	XP_026462281.1	0.1078	putative mitogen-activated protein kinase kinase	st	EC	0	94.2
g43290.t1	XP_026465339.1	0.1538	putative fibroblast growth factor receptor substrate 2-like protein	st	REFSEQ-INVERTEBRATE	0	100
g43508.t1	XP_026480516.1	0.0104	putative serine-threonine-protein phosphatase 2a 56 kda regulatory subunit epsilon isoform	st	REFSEQ-INVERTEBRATE	0	100
g4386.t1	XP_026478099.1	0.0486	protein phosphatase 1b	st	REFSEQ-INVERTEBRATE	0	94.7
g44096.t1	XP_026476846.1	0.4465	putative g-protein coupled receptor mth2 - signalP detected	st	REFSEQ-INVERTEBRATE	0	93.7
g4452.t1	XP_026463498.1	0.0202	putative non-specific serine-threonine protein kinase	st	EC	0	80.9
g44729.t1	XP_026474041.1	0.1853	putative rap1 gtpase-activating protein 1	st	REFSEQ-INVERTEBRATE	0	71.2
g44741.t1	XP_026477289.1	0.1176	putative transforming growth factor beta-1-induced transcript 1 protein	st	REFSEQ-INVERTEBRATE	0	93.3
g44916.t1	XP_026477242.1	0.0325	putative acetylcholine receptor subunit alpha-like isoform x4	st	REFSEQ-INVERTEBRATE	0	100
g44930.t1	XP_026477429.1	0.1326	putative muscarinic acetylcholine receptor gar-2	st	REFSEQ-INVERTEBRATE	0	73.8
g45125.t1	XP_026470692.1	0.2272	putative ionotropic receptor 75a-like protein	st	REFSEQ-INVERTEBRATE	0	100
g45129.t1	XP_026470696.1	0.1758	putative ionotropic receptor 75a-like protein	st	REFSEQ-INVERTEBRATE	0	101.3
g45184.t1	XP_026467103.1	0.1968	putative non-specific serine-threonine protein kinase	st	EC	0	101.7
g45758.t1	XP_026462964.1	0.0864	putative protein kinase c	st	EC	0	74.9
g46788.t1	XP_026468683.1	0.0659	putative growth hormone-inducible transmembrane protein-like isoform x1	st	REFSEQ-INVERTEBRATE	0	100
g46789.t1	XP_026468673.1	0.07	putative non-specific serine-threonine protein kinase	st	EC	0	97
g47039.t1	XP_026472178.1	0.0106	putative mitogen-activated protein kinase	st	EC	0	73.6
g47237.t1	XP_026480137.1	0.1488	XP_029736246.1 leucine-rich repeat serine/threonine-protein kinase 1-like isoform X1 - 10 OH-glycosylation sites	st	DIPTERA	0	110
g47443.t1	XP_026472990.1	0.1175	putative serine-threonine-protein kinase ddb g0276461 isoform x1 - 13 OH-glycosylation sites	st	REFSEQ-INVERTEBRATE	0	52.6
g48179.t1	XP_026478213.1	0.064	putative serine-threonine-protein kinase pak mbt	st	REFSEQ-INVERTEBRATE	0	100
g49416.t1	XP_026480884.1	0.0259	putative non-specific serine-threonine protein kinase	st	EC	0	98
g49419.t1	XP_026481333.1	0.3637	putative serine-threonine-protein kinase plk4	st	REFSEQ-INVERTEBRATE	0	103
g4953.t1	XP_026469669.1	0.5714	putative odorant receptor or1-like protein	st	REFSEQ-INVERTEBRATE	0	93.5
g49770.t1	XP_026462528.1	0.1086	putative tyrosine-protein phosphatase 10d isoform x4	st	REFSEQ-INVERTEBRATE	0	100.5
g49780.t1	XP_026461548.1	0.2051	putative nuclear inhibitor of protein phosphatase 1	st	REFSEQ-INVERTEBRATE	0	100
g49781.t1	XP_026468701.1	0.4419	putative adp-ribosylation factor gtpase-activating protein 1	st	REFSEQ-INVERTEBRATE	0	101.6
g49928.t1	XP_026481715.1	0.0703	putative gtpase-activating protein	st	REFSEQ-INVERTEBRATE	0	87
g49957.t1	XP_026480723.1	0.0865	putative tyrosine-protein kinase src64b	st	REFSEQ-INVERTEBRATE	0	60
g49958.t1	XP_026480847.1	0.4686	putative tyrosine-protein kinase src64b-like isoform x1	st	REFSEQ-INVERTEBRATE	0	100
g50031.t1	XP_026481705.1	0.0452	putative camp-dependent protein kinase catalytic subunit beta	st	REFSEQ-INVERTEBRATE	0	43.9
g50037.t1	XP_026480659.1	0.3748	protein phosphatase 1 regulatory subunit 3b	st	REFSEQ-INVERTEBRATE	0	101.3
g50408.t1	XP_026479364.1	0.286	putative insulin-like receptor	st	REFSEQ-INVERTEBRATE	0	73
g50598.t1	XP_026477369.1	0.0318	putative serine-threonine-protein phosphatase pp1-beta catalytic subunit	st	REFSEQ-INVERTEBRATE	0	94.7
g50650.t1	XP_026471707.1	0.484	putative camp-dependent protein kinase type ii regulatory subunit	st	REFSEQ-INVERTEBRATE	0	101.5
g5110.t1	XP_026480846.1	0.646	putative p21-activated protein	st	REFSEQ-INVERTEBRATE	0	65.6
g51341.t1	XP_026467046.1	0.3555	putative growth hormone-regulated tbc protein 1-a	st	REFSEQ-INVERTEBRATE	0	96.4
g51549.t1	XP_026463781.1	0.0818	putative tyrosine-protein kinase csk	st	REFSEQ-INVERTEBRATE	0	74.4
g51648.t1	XP_026480946.1	1.1983	putative tyrosine-protein kinase srk2	st	REFSEQ-INVERTEBRATE	0	100
g51720.t1	XP_026468646.1	0.0113	protein phosphatase pp2a 55 kda regulatory subunit	st	REFSEQ-INVERTEBRATE	0	99.5
g52250.t1	XP_026463441.1	0.0227	putative epithelial discoidin domain-containing receptor 1-like protein	st	REFSEQ-INVERTEBRATE	0	99
g52257.t1	XP_026463439.1	0.0239	putative receptor protein-tyrosine kinase	st	EC	0	96.1
g52257.t2	XP_026463439.1	0.0239	putative epithelial discoidin domain-containing receptor 1-like protein	st	REFSEQ-INVERTEBRATE	0	43.1
g52431.t1	XP_026473185.1	0.0786	putative serine-threonine-protein kinase 16	st	REFSEQ-INVERTEBRATE	0	98.7
g52508.t1	XP_026467289.1	0.0763	JAV29316.1 scavenger receptor class a-like lysyl oxidase	st	DIPTERA	0	76.6
g52860.t1	XP_026462189.1	0.1447	putative ras gtpase-activating protein isoform x1	st	REFSEQ-INVERTEBRATE	0	92.7
g52970.t1	XP_026470883.1	0.075	NBJ62159.1 serine/threonine-protein phosphatase 6 regulatory ankyrin repeat subunit a	st	DIPTERA	0	110.4
g52987.t1	XP_026477492.1	0.165	putative dual specificity protein phosphatase cdc14c	st	REFSEQ-INVERTEBRATE	0	60
g53302.t1	XP_026481882.1	0.0982	putative g-protein coupled receptor moody	st	REFSEQ-INVERTEBRATE	0	88.7
g53319.t1	XP_026482416.1	0.2151	putative g-protein coupled receptor 84	st	REFSEQ-INVERTEBRATE	0	102
g53653.t2	XP_026468480.1	0.1453	putative serine-threonine-protein phosphatase 2a 56 kda regulatory subunit gamma isoform isoform x2	st	REFSEQ-INVERTEBRATE	0	80.3
g53773.t1	XP_026463129.1	0.1159	putative rab3 gtpase-activating protein catalytic subunit	st	REFSEQ-INVERTEBRATE	0	53.1
g53849.t1	XP_026467259.1	0.1181	putative ecdysone receptor	st	REFSEQ-INVERTEBRATE	0	75.5
g53863.t1	XP_026466713.1	0.5275	putative serine-threonine-protein phosphatase 6 regulatory subunit 3	st	REFSEQ-INVERTEBRATE	0	103.3
g53891.t1	XP_026467709.1	0.329	putative non-specific serine-threonine protein kinase	st	EC	0	93.7
g53909.t1	XP_026468080.1	0.2678	putative non-specific serine-threonine protein kinase	st	EC	0	93
g53911.t1	XP_026466287.1	0.1434	putative serine-threonine-protein kinase 10	st	REFSEQ-INVERTEBRATE	0	100.3
g54110.t1	XP_026473460.1	0.104	protein phosphatase 1h	st	REFSEQ-INVERTEBRATE	0	100
g54555.t1	XP_026468428.1	0.4121	putative ras-related and estrogen-regulated growth inhibitor	st	REFSEQ-INVERTEBRATE	0	75.3
g54590.t1	XP_026468489.1	0.198	putative leukocyte receptor cluster member 8	st	REFSEQ-INVERTEBRATE	0	92.9
g54657.t1	XP_026473489.1	0.254	putative 52 kda repressor of the inhibitor of the protein kinase	st	REFSEQ-INVERTEBRATE	0	97
g54672.t1	XP_026477879.1	0.061	putative odorant receptor 49b-like protein	st	REFSEQ-INVERTEBRATE	0	91.4
g54908.t1	XP_026464351.1	1.1022	putative serine-threonine-protein kinase mos	st	REFSEQ-INVERTEBRATE	0	98.8
g54956.t1	XP_026463785.1	0.2776	putative receptor protein-tyrosine kinase	st	EC	0	116.8
g55060.t1	XP_026478039.1	0.1832	putative mitogen-activated protein kinase kinase kinase 11-like isoform x1 - 19 OH-glycosylation sites	st	REFSEQ-INVERTEBRATE	0	45.9
g55220.t1	XP_026482585.1	0.3276	putative pyrokinin-1 receptor-like protein	st	REFSEQ-INVERTEBRATE	0	84
g55464.t1	XP_026477586.1	0.175	putative sortilin-related receptor-like protein	st	REFSEQ-INVERTEBRATE	0	73.3
g55471.t1	XP_026477583.1	0.1043	protein phosphatase 2c	st	REFSEQ-INVERTEBRATE	0	88.5
g55537.t1	XP_026472872.1	0.0601	putative tyrosine-protein phosphatase 69d-like isoform x2	st	REFSEQ-INVERTEBRATE	0	98
g55708.t1	XP_026473401.1	0.003	putative serine-threonine-protein phosphatase alpha-2 isoform	st	REFSEQ-INVERTEBRATE	0	99.3
g55709.t1	XP_026474375.1	0.5073	putative transforming growth factor beta-1-induced transcript 1 protein isoform x2	st	REFSEQ-INVERTEBRATE	0	102.2
g55726.t1	XP_026467337.1	0.0974	putative ras gtpase-activating protein 3	st	REFSEQ-INVERTEBRATE	0	98.4
g56502.t1	XP_026470555.1	0.0945	putative serine-threonine kinase receptor-associated protein	st	REFSEQ-INVERTEBRATE	0	100
g56655.t1	XP_026475240.1	0.6805	putative constitutive coactivator of peroxisome proliferator-activated receptor gamma-like protein	st	REFSEQ-INVERTEBRATE	0	77.6
g56853.t1	XP_026471836.1	0.916	putative camp-dependent protein kinase type ii regulatory subunit	st	REFSEQ-INVERTEBRATE	0	104.6
g56854.t1	XP_026471839.1	1.1427	putative camp-dependent protein kinase type ii regulatory subunit	st	REFSEQ-INVERTEBRATE	0	97.3
g57051.t1	XP_026468882.1	0.0213	putative tyrosine-protein kinase btk29a - 14 OH-glycosylation sites - 14 NetOglyc sites	st	REFSEQ-INVERTEBRATE	0	85.5
g57623.t1	XP_026462318.1	0.0347	putative calcium-calmodulin-dependent protein kinase	st	EC	0	99.7
g58783.t1	XP_026468867.1	0.0308	putative testis-specific serine-threonine-protein kinase 1	st	REFSEQ-INVERTEBRATE	0	69.5
g58982.t1	XP_026480425.1	0.1645	putative calmodulin-like protein	st	REFSEQ-INVERTEBRATE	0	100
g59147.t1	XP_026464940.1	0.088	putative dual specificity protein phosphatase 15 - 19 OH-glycosylation sites	st	REFSEQ-INVERTEBRATE	0	63.7
g59282.t1	XP_026463003.1	0.0223	putative ras gtpase-activating protein 1	st	REFSEQ-INVERTEBRATE	0	100.1
g59373.t1	XP_026462447.1	0.4394	putative receptor tyrosine-protein phosphatase eta-like isoform x2	st	REFSEQ-INVERTEBRATE	0	102.7
g59535.t1	XP_026475386.1	0.1162	putative receptor protein-tyrosine kinase	st	EC	0	83.4
g59681.t1	XP_026468425.1	0.29	putative camp-dependent protein kinase	st	EC	0	96.5
g60211.t1	XP_026477496.1	0.0752	hipothetical protein	st	EC	0	56.7
g60424.t1	XP_026465084.1	0.4949	putative serine-protein kinase atm	st	REFSEQ-INVERTEBRATE	0	90.5
g61490.t1	XP_026461305.1	0.4524	putative receptor expression-enhancing protein 2	st	REFSEQ-INVERTEBRATE	0	88.5
g61754.t1	XP_026469122.1	0.0909	putative camp-dependent protein kinase type i regulatory subunit isoform x3	st	REFSEQ-INVERTEBRATE	0	99.7
g61834.t1	XP_026473574.1	0.0283	putative phosphatidate cytidylyltransferase - signalP detected	st	REFSEQ-INVERTEBRATE	0	56.9
g61973.t1	XP_026479126.1	0.2132	putative non-specific serine-threonine protein kinase	st	EC	0	86.6
g62486.t1	XP_026468447.1	0.1628	putative hepatocyte growth factor-regulated tyrosine kinase substrate - 11 OH-glycosylation sites	st	REFSEQ-INVERTEBRATE	0	102.4
g62771.t1	XP_026468894.1	0.1568	putative glycine receptor subunit alpha-3-like protein	st	REFSEQ-INVERTEBRATE	0	93
g62965.t1	XP_026471543.1	0.0297	putative insulin-like growth factor 2 mrna-binding protein 1 isoform x1	st	REFSEQ-INVERTEBRATE	0	98.7
g63160.t1	XP_026466954.1	0.7445	hypothetical protein	st	REFSEQ-INVERTEBRATE	0	100.9
g6351.t1	XP_026478898.1	0.2114	putative dual specificity protein phosphatase mpk-4-like isoform x1	st	REFSEQ-INVERTEBRATE	0	100
g63637.t2	XP_026468369.1	0.0967	putative non-specific serine-threonine protein kinase	st	EC	0	73.7
g63643.t1	XP_026468485.1	0.0094	putative er lumen protein-retaining receptor - signalP detected	st	REFSEQ-INVERTEBRATE	0	100
g63645.t1	XP_026469767.1	0.0382	putative serine-threonine-protein phosphatase rdgc	st	REFSEQ-INVERTEBRATE	0	90
g63805.t1	XP_026462219.1	0.053	putative serine-threonine-protein phosphatase 6 catalytic subunit	st	REFSEQ-INVERTEBRATE	0	100
g63836.t1	XP_026461468.1	0	putative camp-dependent protein kinase	st	EC	0	100
g63889.t1	XP_026470701.1	0.277	putative acetylcholine receptor subunit beta lev-1-like protein	st	REFSEQ-INVERTEBRATE	0	104.5
g64098.t1	XP_026479769.1	0.4461	putative ras-related protein rab-28	st	REFSEQ-INVERTEBRATE	0	100
g64319.t1	XP_026463882.1	0.047	putative soluble guanylate cyclase 88e	st	REFSEQ-INVERTEBRATE	0	48.1
g64414.t1	XP_026477628.1	0.2178	putative transducin beta-like protein 2	st	REFSEQ-INVERTEBRATE	0	92.7
g64513.t1	XP_026482278.1	0.0523	putative cyclin-dependent kinase	st	EC	0	93.2
g64605.t2	XP_026469831.1	0.014	putative non-specific serine-threonine protein kinase	st	EC	0	101.3
g64605.t3	XP_026469823.1	0.0131	putative non-specific serine-threonine protein kinase	st	EC	0	98
g64605.t4	XP_026469815.1	0.013	putative non-specific serine-threonine protein kinase	st	EC	0	99.1
g64605.t5	XP_026469815.1	0.013	putative non-specific serine-threonine protein kinase	st	EC	0	101.3
g64605.t6	XP_026469831.1	0.014	putative non-specific serine-threonine protein kinase	st	EC	0	101
g64605.t7	XP_026469815.1	0.013	putative non-specific serine-threonine protein kinase	st	EC	0	105.9
g64831.t1	XP_026465058.1	0.3901	putative photoreceptor-specific nuclear receptor-like protein - 18 OH-glycosylation sites - 18 NetOglyc sites	st	REFSEQ-INVERTEBRATE	0	82.9
g64960.t1	XP_026478771.1	0.039	putative mitogen-activated protein kinase kinase	st	EC	0	97
g6498.t1	XP_026470296.1	0.1184	putative g-protein coupled receptor mth-like 1	st	REFSEQ-INVERTEBRATE	0	92.7
g65252.t1	XP_026469531.1	0.0698	putative g-protein coupled receptor 27	st	REFSEQ-INVERTEBRATE	0	88.7
g65336.t1	XP_026476388.1	0.3163	putative glucose-dependent insulinotropic receptor-like protein	st	REFSEQ-INVERTEBRATE	0	101
g65361.t1	XP_026462100.1	0.0395	putative calmodulin-like protein	st	REFSEQ-INVERTEBRATE	0	101.3
g65718.t1	XP_026471918.1	0.1523	putative soluble guanylate cyclase 89db-like protein	st	REFSEQ-INVERTEBRATE	0	86.1
g66027.t1	XP_026473499.1	0	putative receptor tyrosine-protein phosphatase kappa isoform x1	st	REFSEQ-INVERTEBRATE	0	32.6
g66231.t1	XP_026482011.1	0.0605	putative rho gtpase-activating protein conundrum-like isoform x2	st	REFSEQ-INVERTEBRATE	0	100.1
g66637.t1	XP_026474803.1	0.0785	putative rho gtpase-activating protein	st	REFSEQ-INVERTEBRATE	0	96
g67202.t1	XP_026476611.1	0.3688	putative odorant receptor or2-like protein	st	REFSEQ-INVERTEBRATE	0	79.1
g67414.t2	XP_026480301.1	0.0804	putative ral gtpase-activating protein subunit beta	st	REFSEQ-INVERTEBRATE	0	63
g67417.t2	XP_026479892.1	0.0731	putative non-specific serine-threonine protein kinase	st	EC	0	105.3
g67851.t1	XP_026467451.1	0.0519	putative transient receptor potential-gamma protein - signalP detected	st	REFSEQ-INVERTEBRATE	0	22.7
g67913.t1	XP_026462150.1	0.069	putative dexamethasone-induced ras-related protein 1	st	REFSEQ-INVERTEBRATE	0	100
g67929.t1	XP_026465008.1	0.2874	putative tyrosine-protein phosphatase non-receptor type 23	st	REFSEQ-INVERTEBRATE	0	92.2
g67933.t1	XP_026465763.1	0.2238	putative transforming growth factor-beta-induced protein ig-h3	st	REFSEQ-INVERTEBRATE	0	96.9
g68300.t1	XP_026466972.1	0.1951	putative serine-threonine-protein phosphat	st	REFSEQ-INVERTEBRATE	0	100
g68801.t1	XP_026464681.1	0.2842	putative death-associated protein kinase	st	REFSEQ-INVERTEBRATE	0	92.1
g69038.t1	XP_026481821.1	0.0441	putative rac serine-threonine-protein kinase-like isoform x2	st	REFSEQ-INVERTEBRATE	0	55.6
g69900.t1	XP_026472712.1	0.0851	putative phosphatidylinositol 3-phosphatase and dual-specificity protein phosphatase pten isoform x1	st	REFSEQ-INVERTEBRATE	0	102.4
g70054.t1	XP_026471284.1	0	putative tetraspanin-33-like protein	st	REFSEQ-INVERTEBRATE	0	100
g7082.t1	XP_026466494.1	0.3809	putative fibroblast growth factor receptor 4-like protein	st	REFSEQ-INVERTEBRATE	0	97
g70855.t1	XP_026478352.1	0.2062	putative non-specific serine-threonine protein kinase	st	EC	0	100.7
g70862.t1	XP_026480261.1	0.2978	putative odorant receptor 92a	st	REFSEQ-INVERTEBRATE	0	107.2
g70868.t1	XP_026478648.1	0.0595	putative 5'-amp-activated protein kinase subunit beta-1	st	REFSEQ-INVERTEBRATE	0	100
g71413.t1	XP_026470412.1	0.6699	NOV45312.1 cyclin-dependent serine/threonine-protein kinase	st	FLEAS	0	86
g71797.t1	XP_026470658.1	0.3206	putative nitrogen regulatory protein gln3	st	REFSEQ-INVERTEBRATE	0	87.4
g71824.t1	XP_026473972.1	0.2126	putative rho gtpase-activating protein 92b-like isoform x1	st	REFSEQ-INVERTEBRATE	0	100.7
g72138.t1	XP_026461729.1	0.1642	putative ras-related protein rab-23	st	REFSEQ-INVERTEBRATE	0	74
g72463.t1	XP_026473905.1	0.4248	putative tetraspanin-8-like protein - 17 OH-glycosylation sites	st	REFSEQ-INVERTEBRATE	0	101.7
g72836.t1	XP_026471851.1	0.024	putative g protein-coupled receptor kinase 1	st	REFSEQ-INVERTEBRATE	0	90.7
g72900.t1	XP_026482589.1	0.8837	putative pyrokinin-1 receptor-like isoform x2	st	REFSEQ-INVERTEBRATE	0	74.2
g72900.t2	XP_026482589.1	0.8837	putative pyrokinin-1 receptor-like isoform x2	st	REFSEQ-INVERTEBRATE	0	74.2
g73171.t1	XP_026476176.1	0.0115	putative gamma-aminobutyric acid type b receptor subunit 2-like protein	st	REFSEQ-INVERTEBRATE	0	75.3
g73173.t1	XP_026474953.1	0.5016	putative serine-threonine-protein phosphatase 4 regulatory subunit 1-like isoform x3	st	REFSEQ-INVERTEBRATE	0	83.2
g73691.t1	XP_026473098.1	0.1938	putative ras-related protein rab6	st	REFSEQ-INVERTEBRATE	0	82.7
g7429.t1	XP_026472457.1	0.1053	putative serine-threonine-protein phosphatase pgam5	st	REFSEQ-INVERTEBRATE	0	100
g7465.t1	XP_026463867.1	0.1678	putative receptor protein-tyrosine kinase	st	EC	0	98.4
g74708.t1	XP_026473171.1	0.0132	putative non-specific serine-threonine protein kinase	st	EC	0	93
g75385.t1	XP_026469965.1	0.1499	putative octopamine receptor oamb-like protein - 14 OH-glycosylation sites	st	REFSEQ-INVERTEBRATE	0	89.5
g75752.t1	XP_026477241.1	0.2008	putative odorant receptor 30a-like protein	st	REFSEQ-INVERTEBRATE	0	100
g76043.t1	XP_026468867.1	0.0308	putative testis-specific serine-threonine-protein kinase 1	st	REFSEQ-INVERTEBRATE	0	68.9
g76728.t1	XP_026475783.1	0.0496	putative acetylcholine receptor subunit beta-like 2 - signalP detected	st	REFSEQ-INVERTEBRATE	0	84.7
g77139.t1	XP_026461665.1	0.1256	putative serine-threonine-protein kinase n-like isoform x2	st	REFSEQ-INVERTEBRATE	0	98
g77140.t1	XP_026476545.1	0.2832	putative serine-threonine-protein kinase n isoform x1	st	REFSEQ-INVERTEBRATE	0	77.1
g77185.t1	XP_026470299.1	0.2733	putative non-specific serine-threonine protein kinase	st	EC	0	90.3
g77275.t1	XP_026472025.1	0.1645	tigr00870 family short_transient_receptor_potential_channel_4 domain-containing protein	st	CDD	0	103
g78043.t1	XP_026480122.1	0.4612	putative kat8 regulatory nsl complex subunit 3-like protein	st	REFSEQ-INVERTEBRATE	0	68
g7826.t1	XP_026464604.1	0.3822	putative adenylate cyclase type 10-like protein	st	REFSEQ-INVERTEBRATE	0	95.6
g78594.t1	XP_026473119.1	0.1243	putative non-specific serine-threonine protein kinase - 15 OH-glycosylation sites	st	EC	0	85
g7864.t1	XP_026461197.1	0.0598	putative tyrosine-protein kinase abl isoform x5 - 12 OH-glycosylation sites - 12 NetOglyc sites	st	REFSEQ-INVERTEBRATE	0	104.9
g79388.t1	XP_026480695.1	0.2237	putative feline leukemia virus subgroup c receptor-related protein 2	st	REFSEQ-INVERTEBRATE	0	44.7
g79434.t1	XP_026480883.1	0.0428	putative cyclin-dependent kinase	st	EC	0	75.4
g7964.t2	XP_026464292.1	0.1052	putative epidermal growth factor receptor substrate 15-like 1	st	REFSEQ-INVERTEBRATE	0	100.4
g79664.t1	XP_026477344.1	0.32	putative serine-threonine-protein kinase s6kl	st	REFSEQ-INVERTEBRATE	0	89.8
g80558.t1	XP_026473097.1	0.1814	CDD:232365 KOG4436 KOG4436 KOG4436 Predicted GTPase activator NB4S/EVI5(contains TBC domain)/Calmodulin-binding protein Pollux (contains PTB and TBC domains)	st	KOG	0	86
g8124.t1	XP_026478766.1	0.1209	putative non-specific serine-threonine protein kinase	st	EC	0	97.2
g81270.t1	XP_026467977.1	0.0401	putative cyclin-dependent kinase	st	EC	0	100.3
g81636.t1	XP_026469632.1	0.069	putative fmrfamide receptor-like protein	st	REFSEQ-INVERTEBRATE	0	70
g81706.t1	XP_026474031.1	0.0408	putative phosphatidylinositol 3-kinase regulatory subunit alpha	st	REFSEQ-INVERTEBRATE	0	82.8
g82132.t1	XP_026475327.1	0.1755	putative ras-related protein rab-36	st	REFSEQ-INVERTEBRATE	0	93.1
g8216.t1	XP_026477221.1	0.1847	putative non-specific serine-threonine protein kinase	st	EC	0	98.7
g82210.t1	XP_026461785.1	0.321	putative deformed epidermal autoregulatory factor 1 isoform x3	st	REFSEQ-INVERTEBRATE	0	108.2
g8225.t1	XP_026476765.1	0.2713	putative non-specific serine-threonine protein kinase	st	EC	0	104
g82535.t1	XP_026474748.1	0.1318	putative non-specific serine-threonine protein kinase	st	EC	0	91.7
g82546.t1	XP_026474906.1	0.3645	putative gustatory and odorant receptor 24-like protein	st	REFSEQ-INVERTEBRATE	0	87.8
g82777.t1	XP_026463055.1	0.1356	putative non-specific serine-threonine protein kinase	st	EC	0	90.1
g83125.t1	XP_026463923.1	0.4121	putative 5'-amp-activated protein kinase subunit gamma-1	st	REFSEQ-INVERTEBRATE	0	75.7
g83427.t1	XP_026482534.1	0.0641	putative tyrosine kinase receptor cad96ca-like protein	st	REFSEQ-INVERTEBRATE	0	50
g83723.t1	XP_026463606.1	0.0911	putative tyrosine-protein kinase hopscotch	st	REFSEQ-INVERTEBRATE	0	80.1
g85106.t1	XP_026478758.1	0.0537	putative calmodulin-like protein 4	st	REFSEQ-INVERTEBRATE	0	96.7
g85797.t1	XP_026471678.1	0.2897	putative alkaline phosphatase 4-like protein	st	REFSEQ-INVERTEBRATE	0	97.2
g85851.t1	XP_026473670.1	0.4442	putative nuclear speckle splicing regulatory protein 1	st	REFSEQ-INVERTEBRATE	0	104.9
g85908.t1	XP_026464536.1	0.2821	putative acetylcholine receptor subunit alpha acr-16-like protein	st	REFSEQ-INVERTEBRATE	0	54
g86478.t1	XP_026476208.1	0.2923	putative serine-threonine-protein kinase 11-interacting protein	st	REFSEQ-INVERTEBRATE	0	49.7
g86481.t1	XP_026462462.1	0.2801	putative serine-threonine-protein kinase 11-interacting protein	st	REFSEQ-INVERTEBRATE	0	48.8
g86489.t1	XP_026461586.1	0.3681	putative traf2 and nck-interacting protein kinase-like isoform x3	st	REFSEQ-INVERTEBRATE	0	107.7
g8663.t1	XP_026463166.1	0.1257	putative transforming growth factor beta regulator 1	st	REFSEQ-INVERTEBRATE	0	99.3
g87163.t1	XP_026482576.1	0.0536	putative receptor protein-tyrosine kinase	st	EC	0	102.5
g8718.t1	XP_026465721.1	0.1561	putative juvenile hormone acid o-methyltransferase-like protein	st	REFSEQ-INVERTEBRATE	0	56.6
g87395.t1	XP_026474166.1	0.455	protein phosphatase 2c 59 - 10 OH-glycosylation sites	st	REFSEQ-INVERTEBRATE	0	94.1
g87701.t1	XP_026464797.1	0.0409	putative serine-threonine-protein kinase unc-51 - 15 OH-glycosylation sites - 15 NetOglyc sites	st	REFSEQ-INVERTEBRATE	0	91.1
g88080.t1	XP_026472031.1	0.3164	putative serine-threonine-protein kinase tao1	st	REFSEQ-INVERTEBRATE	0	98.2
g88114.t1	XP_026473045.1	0.8536	putative serine-threonine-protein kinase ste20-like isoform x1	st	REFSEQ-INVERTEBRATE	0	99.8
g89024.t1	XP_026474734.1	0.1383	putative aryl hydrocarbon receptor nuclear translocator-like protein 1 isoform x1	st	REFSEQ-INVERTEBRATE	0	60.6
g89118.t1	XP_026466419.1	0	putative serine-threonine-protein phosphatase 4 catalytic subunit	st	REFSEQ-INVERTEBRATE	0	86.3
g89214.t1	XP_026468606.1	0.2554	putative non-specific serine-threonine protein kinase	st	EC	0	86.9
g89995.t1	XP_026470293.1	0.0152	putative non-specific serine-threonine protein kinase	st	EC	0	96.9
g91191.t1	XP_026474121.1	0.1429	putative tetraspanin-2a - signalP detected	st	REFSEQ-INVERTEBRATE	0	77.1
g91281.t1	XP_026463103.1	0.0637	putative multiple epidermal growth factor-like protein 8 - signalP detected	st	REFSEQ-INVERTEBRATE	0	100
g91355.t1	XP_026466506.1	0.0526	putative testis-specific serine-threonine-protein kinase 6	st	REFSEQ-INVERTEBRATE	0	77.8
g91546.t1	XP_026463590.1	0.0315	putative mitogen-activated protein kinase kinase	st	EC	0	104.2
g91720.t1	XP_026480455.1	0.2077	putative progestin and adipoq receptor family member 3-like protein	st	REFSEQ-INVERTEBRATE	0	69
g91755.t1	XP_026471747.1	0.4285	putative mam and ldl-receptor class a domain-containing protein 1 - 29 OH-glycosylation sites	st	REFSEQ-INVERTEBRATE	0	97.4
g91860.t1	XP_026471203.1	0.2389	putative neuropeptide-like 1	st	REFSEQ-INVERTEBRATE	0	74.9
g92224.t1	XP_026466160.1	0.0508	putative regulatory-associated protein of mtor	st	REFSEQ-INVERTEBRATE	0	100
g92524.t1	XP_026472569.1	0.1551	putative non-specific serine-threonine protein kinase	st	EC	0	93.9
g92581.t1	XP_026462483.1	0.2302	putative serine-threonine-protein kinase pitslre	st	REFSEQ-INVERTEBRATE	0	100.2
g92918.t1	XP_026468472.1	0.0453	putative serine-threonine-protein phosphatase 5	st	REFSEQ-INVERTEBRATE	0	100
g93004.t1	XP_026472318.1	0.0213	putative serine-threonine-protein kinase prp4	st	REFSEQ-INVERTEBRATE	0	30.6
g9324.t1	XP_026480852.1	0.0946	protein phosphatase 1l isoform x2	st	REFSEQ-INVERTEBRATE	0	100
g93268.t1	XP_026472563.1	0.0498	putative serine-threonine-protein kinase warts - 25 OH-glycosylation sites	st	REFSEQ-INVERTEBRATE	0	100.1
g93590.t1	XP_026482069.1	0.0779	putative tnf receptor-associated factor 4	st	REFSEQ-INVERTEBRATE	0	88
g93620.t1	XP_026470918.1	0.1993	putative proprotein convertase 2	st	EC	0	97.2
g94090.t1	XP_026470464.1	0.1144	putative calmodulin-beta-like protein	st	REFSEQ-INVERTEBRATE	0	96
g94209.t1	XP_026464429.1	0.0359	putative 5-hydroxytryptamine receptor-like protein - 11 OH-glycosylation sites	st	REFSEQ-INVERTEBRATE	0	100
g9444.t1	XP_026472190.1	0.0734	putative dual specificity protein phosphatase cdc14a	st	REFSEQ-INVERTEBRATE	0	97.9
g94697.t1	XP_026466322.1	0.0419	putative g protein-coupled receptor kinase 2	st	REFSEQ-INVERTEBRATE	0	100
g94944.t1	XP_026466271.1	0.0282	putative tyrosine kinase receptor cad96ca-like protein - 10 OH-glycosylation sites	st	REFSEQ-INVERTEBRATE	0	99.2
g9502.t1	XP_026475134.1	0.8094	protein phosphatase 1d	st	REFSEQ-INVERTEBRATE	0	93.9
g95031.t1	XP_026470408.1	0.0391	putative relaxin receptor 2-like protein	st	REFSEQ-INVERTEBRATE	0	29.2
g95376.t1	XP_026475026.1	0.1636	putative aryl hydrocarbon receptor-like protein	st	REFSEQ-INVERTEBRATE	0	91.9
g96174.t1	XP_026462040.1	0.0772	putative rab gtpase-activating protein 1	st	REFSEQ-INVERTEBRATE	0	100.5
g96549.t1	XP_026463952.1	0.0688	putative membrane-associated progesterone receptor component 1-like protein	st	REFSEQ-INVERTEBRATE	0	100
g9663.t1	XP_026475322.1	0.1192	putative tyrosine-protein kinase transmembrane receptor ror	st	REFSEQ-INVERTEBRATE	0	100
g97310.t1	XP_026462668.1	0.0131	putative mitogen-activated protein kinase	st	EC	0	62.4
g99412.t1	XP_026462587.1	0.1099	putative tetraspanin-9	st	REFSEQ-INVERTEBRATE	0	96.4
g28910.t1	XP_026477756.1	0.1354	Transient receptor potential channel pyrexia - 7 predicted membrane helices	st membrane	UNIPROTKB	0	99.3
g36907.t1	XP_026470687.1	0.6164	Ionotropic receptor 21a - 3 predicted membrane helices	st membrane	UNIPROTKB	0	76.8
g8723.t1	XP_026463427.1	0.0639	XP_037038960.1 serine/threonine-protein phosphatase 6 regulatory ankyrin repeat subunit A isoform X4 - 7 predicted membrane helices	st membrane	DIPTERA	0	88
g96336.t1	XP_026466510.1	0.0088	XP_029708136.1 glycine receptor subunit alpha-4 isoform X1 - 5 predicted membrane helices	st membrane	DIPTERA	0	85.5
g13522.t1	XP_026481818.1	0.2589	putative apoptosis-stimulating of p53 protein 1 - 19 OH-glycosylation sites	st/apoptosis	REFSEQ-INVERTEBRATE	0	92.8
g13887.t1	XP_026466121.1	0.1836	putative apoptosis-inducing factor 1	st/apoptosis	REFSEQ-INVERTEBRATE	0	105
g20155.t1	XP_026468624.1	0.019	putative programmed cell death protein	st/apoptosis	REFSEQ-INVERTEBRATE	0	100
g24214.t1	XP_026468302.1	0.0506	putative programmed cell death protein	st/apoptosis	REFSEQ-INVERTEBRATE	0	100
g24468.t1	XP_026464530.1	0.15	putative fas apoptotic inhibitory molecule 1	st/apoptosis	REFSEQ-INVERTEBRATE	0	100.5
g32908.t1	XP_026462292.1	0.4687	putative programmed cell death protein	st/apoptosis	REFSEQ-INVERTEBRATE	0	100
[truncated: 6,806 more rows]
