# Supplementary material for: An insight into the draft genome of the Oriental rat flea, Xenopsylla cheopis, together with its Wolbachia endosymbiont
Source: BMC Genomics. 2025 Jul 1;26:621. doi: 10.1186/s12864-025-11759-8 (PMC12211885; doi:10.1186/s12864-025-11759-8)
Supplement: Supplementary file 4 — Transposable elements from Xenopsylla cheopis identified by Repeat Masker. [file 12864_2025_11759_MOESM4_ESM.xlsx]

## Sheet: TE's
Transposable elements from X. cheopis identified by Repeat Masker						Transposable elements from C. felis identified by Repeat Masker
Class Superfamily	Order	Total no.	Total Length (bp)	% of X. cheopis Genome		Class Superfamily	Order	Total no.	Total Length (bp)	% of C. felis Genome
Class I		309360	97152009	13.9972		Class I		158990	30064253	3.87699
Retroelements		279739	90178508	12.9924		Retroelements		127942	23460146	3.02535
	LINEs	128089	44551717	6.41878			LINEs	75592	15639504	2.01682
	RTE/Bov-B	40759	20716171	2.98468			R1/LOA/Jockey	12370	3215497	0.414661
	R1/LOA/Jockey	22429	7720129	1.11228			L2/CR1/Rex	18339	1795720	0.231571
	L2/CR1/Rex	21601	2102457	0.302911			RTE/Bov-B	9707	1309873	0.168917
	R2/R4/NeSL	1247	507804	0.0731617			Penelope	6210	821175	0.105896
	Penelope	3238	428245	0.0616993			R2/R4/NeSL	820	392098	0.0505638
	SINEs	3166	207820	0.0299416			SINEs	4337	252189	0.0325215
	L1/CIN4	272	14699	0.00211776			L1/CIN4	315	22503	0.00290192
	CRE/SLACS	132	6668	0.000960691			CRE/SLACS	252	11587	0.00149422
LTR elements		29621	6973501	1.00471		LTR elements		31048	6604107	0.851646
	Gypsy/DIRS1	21734	4791807	0.690378			Gypsy/DIRS1	21733	4375173	0.564209
	BEL/Pao	5904	1784664	0.257125			BEL/Pao	7574	1928984	0.248756
	Ty1/Copia	1547	372826	0.0537148			Ty1/Copia	1741	299950	0.0386806
Class II						Class II
DNA transposons		229030	57914513	8.34402		DNA transposons		214345	31190328	4.02221
	Tc1-IS630-Pogo	145375	43451225	6.26023			Tc1-IS630-Pogo	56705	11505519	1.48372
	P-element	59439	10400901	1.49851			P-element	84688	9951248	1.28328
	hobo-Activator	19551	3276960	0.472127			hobo-Activator	51233	6913179	0.891503
	PiggyBac	1989	472967	0.0681426			PiggyBac	6749	1296246	0.16716
	Other (Mirage, Transib)	1382	140073	0.020181			Tourist/Harbinger	9335	1118231	0.144204
	Tourist/Harbinger	673	108895	0.015689			MULE-MuDR	3997	244310	0.0315055
	MULE-MuDR	621	63492	0.0091476			Other (Mirage, Transib)	1638	161595	0.0208388
