# Supplementary material for: An insight into the draft genome of the Oriental rat flea, Xenopsylla cheopis, together with its Wolbachia endosymbiont
Source: BMC Genomics. 2025 Jul 1;26:621. doi: 10.1186/s12864-025-11759-8 (PMC12211885; doi:10.1186/s12864-025-11759-8)
Supplement: Supplementary file 7 — Immunity related genes of Xenopsylla cheopis. [file 12864_2025_11759_MOESM7_ESM.xlsx]

## Sheet: Major Immune Response Pathways
This list of Drosophila immunity genes was derived from https://www.epfl.ch/labs/lemaitrelab/wp-content/uploads/2019/12/2013_List_of_immune_genes_Updated-with-the-help-of-Maroun-Bou-Sleiman.pdf
PGRP			GNBP			Toll signaling pathway			Imd signaling pathway			Antimicrobial peptides			JAK/STAT pathway			RNAi pathway			ROS
LB-like	g11123		GNBP1-like	g24798		ModSP	g52606		Imd	g100325		Attacin	g63294		Unpaired	Not found		Dicer1	g16883		Duox	g34052
LB-like	g11126		GNBP2-like	g96812		Pellino	g30934		FADD	g38541		Attacin	g79362		Domeless	g24972,g66272,g93514		Dicer2	g71774,g89810		Duox	g34060
LB-like	g60205		GNBP3-like	g69541		Grass	g70854		DREDD	g56277		Attacin	g79365		JAK	g83723		R2D2	g13858		Duox	g78097
LB-like	g60208		GNBP3-like	g96809		SPE	g92925,g20584		IAP2	g64271		Coleoptericin	g10046		STAT	g62848		Argonaute1			Duox maturation factor	g11857
LC-like	g27180					Spatzle	g72226,g72230		Tab2	g101306		Defensin	g10624		SOCS *	MCV2540381.1		Argonaute2	g14043,g16049,g80427		Duox maturation factor	g14542
LC-like	g46120					Toll	g83848		Tak1	g14186		Defensin	g53755		PIAS *	MCV2541108.1 MCV2541705.1		Argonaute3	g27668,g27660,g71036?		Catalase	g53111
LC-like	g46122					TLR	g78451		IKKb	g96980		Defensin	g53756					Loq	g16094
LE-like	g16122					TLR	g79328		IKKg	g7989		Defensin	g53757		* Found on transcriptome			Piwi	g67006
SA-like	g31159					TLR	g97797		Relish	g39968		Defensin	g53758
SC2-like	g96976					MyD88 *	MCV2540203.1					Defensin	g53759
unchar	g14537					Pelle	g60284					Defensin	g53760
						Tube	g12550					Defensin	g63994
						Cactus	g15991					Defensin	g63995
						Dorsal/Dif	g17945					Defensin	g63997
						Dorsal/Dif	g17951					Lysozyme	g20602
												Lysozyme	g30496
												Lysozyme	g36612
						* Found on transcriptome						Lysozyme	g50613
												Lysozyme	g75085
												Lysozyme	g75087
												Lysozyme	g75089
												Lysozyme	g75091

## Sheet: Cell mediated immunity
Phagocytosis receptors & opsonins	Coagulation; Melanization
Croquemort-like g19162	C-type lectins (several)
Peste g20446	transglutaminase g43683; g43678
Draper g88293	phenoloxidase g47646; g41430
TEP g16593	phenoloxidase activating factors (several)
Ig-like (several)

## Sheet: Systemic and epithelial immunit
Recognition molecules		Effector molecules
PGRP	GNBP	Antimicrobial peptides	ROS/RNS production
LB-like g11123	GNBP1-like g24798	Attacin g63294	Duox g34052; g78097
LB-like g11126	GNBP2-like g96812	Attacin g79362	Duox maturation factor g11857
LB-like g60205	GNBP3-like g69541	Attacin g79365	NOS g7569; g7572
LB-like g60208	GNBP3-like g96809	Cecropin *	Catalase g53111
LC-like g27180		Coleoptericin g10046
LC-like g46120		Defensin g10624
LC-like g46122		Defensin g53755
LE-like. g16122		Defensin g53756
SA-like g31159		Defensin g53757
SC2-like g96976		Defensin g53758
unchar g14537		Defensin g53759
		Defensin g53760
		Defensin g63994
		Defensin g63995
PGRP = peptidoglycan recognition protein		Defensin g63997
GNBP = Gram negative binding protein		Lysozyme g20602
		Lysozyme g30496
		Lysozyme g36612
		Lysozyme g50613
		Lysozyme g75085
		Lysozyme g75087
		Lysozyme g75089
		Lysozyme g75091
		*Driver JD. 2002. Antibacterial immune response to Escherichia coli in the flea Xenopsylla cheopis. Ph.D. Dissertation, The University of Montana.
		* Mathew B, Aoyagi L, Fisher MA 2021.Yersinia pestis lipopolysaccharide remodeling confers resistance to a Xenopsylla cheopis cecropin. ACS Infect. Dis. 7:2536-2545
